# Supplementary material for: Mechanistic basis for multidrug resistance and collateral drug sensitivity conferred to the malaria parasite by polymorphisms in PfMDR1 and PfCRT
Source: PLoS Biol. 2022 May 4;20(5):e3001616. doi: 10.1371/journal.pbio.3001616 (PMC9067703; doi:10.1371/journal.pbio.3001616)
Supplement: S1 Data — PfMDR1, Plasmodium falciparum multidrug resistance protein 1. (XLSX) [file pbio.3001616.s020.xlsx]

## Sheet: Rates of transport
	Drug		PfMDR1 isoform					Rate of transport via PfMDR1 (fmol/oocyte/h)				Drug	Rate of transport via human P-gp (fmol/oocyte/h)
			Amino acid position
			84	184	1034	1042	1246
	vinblastine		N	Y	S	N	D	275 ± 3				vinblastine	304 ± 10
			N	F	S	D	D	195 ± 6				lumefantrine	444 ± 17
			Y	Y	S	N	D	190 ± 9				mefloquine	394 ± 15
			F	Y	S	N	D	193 ± 8				chloroquine	484 ± 24
			Y	F	S	N	D	195 ± 7				quinine	402 ± 21
			N	F	C	D	Y	136 ± 2				quinidine	361 ± 17
		inactive	N	Y	S	N	D	21 ± 1				amodiaquine	422 ± 27
	lumefantrine		N	Y	S	N	D	731 ± 22				piperaquine	319 ± 21
			N	F	S	D	D	551 ± 19				dihydroartemisinin	232 ± 10
			Y	Y	S	N	D	516 ± 25				methylene blue	395 ± 17
			F	Y	S	N	D	428 ± 29				quinacrine	403 ± 10
			Y	F	S	N	D	402 ± 27				rhodamine B	413 ± 23
			N	F	C	D	Y	299 ± 23
		inactive	N	Y	S	N	D	45 ± 1
	mefloquine		N	Y	S	N	D	657 ± 23
			N	F	S	D	D	526 ± 11
			Y	Y	S	N	D	374 ± 19
			F	Y	S	N	D	467 ± 20
			Y	F	S	N	D	378 ± 18
			N	F	C	D	Y	175 ± 7
		inactive	N	Y	S	N	D	90 ± 2
	chloroquine		N	Y	S	N	D	531 ± 18
			N	F	S	D	D	485 ± 19
			Y	Y	S	N	D	425 ± 17
			F	Y	S	N	D	418 ± 11
			Y	F	S	N	D	450 ± 21
			N	F	C	D	Y	286 ± 11
		inactive	N	Y	S	N	D	44 ± 1
	quinine		N	Y	S	N	D	432 ± 13
			N	F	S	D	D	587 ± 19
			Y	Y	S	N	D	269 ± 10
			F	Y	S	N	D	314 ± 11
			Y	F	S	N	D	301 ± 12
			N	F	C	D	Y	188 ± 10
		inactive	N	Y	S	N	D	43 ± 1
	quinidine		N	Y	S	N	D	439 ± 11
			N	F	S	D	D	572 ± 12
			Y	Y	S	N	D	268 ± 9
			F	Y	S	N	D	310 ± 12
			Y	F	S	N	D	330 ± 14
			N	F	C	D	Y	191 ± 8
		inactive	N	Y	S	N	D	42 ± 1
	amodiaquine		N	Y	S	N	D	552 ± 11
			N	F	S	D	D	349 ± 10
			Y	Y	S	N	D	487 ± 8
			F	Y	S	N	D	429 ± 17
			Y	F	S	N	D	474 ± 19
			N	F	C	D	Y	155 ± 9
		inactive	N	Y	S	N	D	52 ± 2
	piperaquine		N	Y	S	N	D	491 ± 17
			N	F	S	D	D	417 ± 12
			Y	Y	S	N	D	422 ± 10
			F	Y	S	N	D	361 ± 11
			Y	F	S	N	D	346 ± 11
			N	F	C	D	Y	223 ± 9
		inactive	N	Y	S	N	D	44 ± 2
	dihydroartemisinin		N	Y	S	N	D	293 ± 10
			N	F	S	D	D	234 ± 10
			Y	Y	S	N	D	126 ± 8
			F	Y	S	N	D	154 ± 9
			Y	F	S	N	D	180 ± 11
			N	F	C	D	Y	92 ± 3
		inactive	N	Y	S	N	D	51 ± 1
	methylene blue		N	Y	S	N	D	333 ± 10
			N	F	S	D	D	266 ± 8
			Y	Y	S	N	D	236 ± 7
			F	Y	S	N	D	176 ± 5
			Y	F	S	N	D	178 ± 5
			N	F	C	D	Y	108 ± 3
		inactive	N	Y	S	N	D	53 ± 1
	quinacrine		N	Y	S	N	D	356 ± 11
			N	F	S	D	D	236 ± 7
			Y	Y	S	N	D	234 ± 6
			F	Y	S	N	D	202 ± 7
			Y	F	S	N	D	196 ± 7
			N	F	C	D	Y	121 ± 4
		inactive	N	Y	S	N	D	42 ± 1
	rhodamine B		N	Y	S	N	D	368 ± 14
			N	F	S	D	D	252 ± 9
			Y	Y	S	N	D	279 ± 9
			F	Y	S	N	D	216 ± 8
			Y	F	S	N	D	181 ± 8
			N	F	C	D	Y	116 ± 6
		inactive	N	Y	S	N	D	50 ± 2

## Sheet: Comparisons within a drug
	Tukey's multiple comparisons test		Significant?	Summary	Adjusted P Value
	lumefantrine
	NYSND vs. NFSDD		Yes	***	<0.001
	NYSND vs. YYSND		Yes	***	<0.001
	NYSND vs. FYSND		Yes	***	<0.001
	NYSND vs. YFSND		Yes	***	<0.001
	NYSND vs. NFCDY		Yes	***	<0.001
	NYSND vs. inactive NYSND		Yes	***	<0.001
	NFSDD vs. YYSND		No	ns	0.3983
	NFSDD vs. FYSND		Yes	***	<0.001
	NFSDD vs. YFSND		Yes	***	<0.001
	NFSDD vs. NFCDY		Yes	***	<0.001
	NFSDD vs. inactive NYSND		Yes	***	<0.001
	YYSND vs. FYSND		Yes	***	<0.001
	YYSND vs. YFSND		Yes	***	<0.001
	YYSND vs. NFCDY		Yes	***	<0.001
	YYSND vs. inactive NYSND		Yes	***	<0.001
	FYSND vs. YFSND		No	ns	0.7398
	FYSND vs. NFCDY		Yes	***	<0.001
	FYSND vs. inactive NYSND		Yes	***	<0.001
	YFSND vs. NFCDY		Yes	***	<0.001
	YFSND vs. inactive NYSND		Yes	***	<0.001
	NFCDY vs. inactive NYSND		Yes	***	<0.001
	mefloquine
	NYSND vs. NFSDD		Yes	***	<0.001
	NYSND vs. YYSND		Yes	***	<0.001
	NYSND vs. FYSND		Yes	***	<0.001
	NYSND vs. YFSND		Yes	***	<0.001
	NYSND vs. NFCDY		Yes	***	<0.001
	NYSND vs. inactive NYSND		Yes	***	<0.001
	NFSDD vs. YYSND		Yes	***	<0.001
	NFSDD vs. FYSND		Yes	*	0.0127
	NFSDD vs. YFSND		Yes	***	<0.001
	NFSDD vs. NFCDY		Yes	***	<0.001
	NFSDD vs. inactive NYSND		Yes	***	<0.001
	YYSND vs. FYSND		Yes	***	<0.001
	YYSND vs. YFSND		No	ns	>0.9999
	YYSND vs. NFCDY		Yes	***	<0.001
	YYSND vs. inactive NYSND		Yes	***	<0.001
	FYSND vs. YFSND		Yes	***	<0.001
	FYSND vs. NFCDY		Yes	***	<0.001
	FYSND vs. inactive NYSND		Yes	***	<0.001
	YFSND vs. NFCDY		Yes	***	<0.001
	YFSND vs. inactive NYSND		Yes	***	<0.001
	NFCDY vs. inactive NYSND		Yes	***	<0.001
	chloroquine
	NYSND vs. NFSDD		No	ns	0.1108
	NYSND vs. YYSND		Yes	***	<0.001
	NYSND vs. FYSND		Yes	***	<0.001
	NYSND vs. YFSND		Yes	**	0.0027
	NYSND vs. NFCDY		Yes	***	<0.001
	NYSND vs. inactive NYSND		Yes	***	<0.001
	NFSDD vs. YYSND		Yes	*	0.0104
	NFSDD vs. FYSND		Yes	**	0.0025
	NFSDD vs. YFSND		No	ns	0.3983
	NFSDD vs. NFCDY		Yes	***	<0.001
	NFSDD vs. inactive NYSND		Yes	***	<0.001
	YYSND vs. FYSND		No	ns	0.9996
	YYSND vs. YFSND		No	ns	0.7738
	YYSND vs. NFCDY		Yes	***	<0.001
	YYSND vs. inactive NYSND		Yes	***	<0.001
	FYSND vs. YFSND		No	ns	0.5115
	FYSND vs. NFCDY		Yes	***	<0.001
	FYSND vs. inactive NYSND		Yes	***	<0.001
	YFSND vs. NFCDY		Yes	***	<0.001
	YFSND vs. inactive NYSND		Yes	***	<0.001
	NFCDY vs. inactive NYSND		Yes	***	<0.001
	quinine
	NYSND vs. NFSDD		Yes	***	<0.001
	NYSND vs. YYSND		Yes	***	<0.001
	NYSND vs. FYSND		Yes	***	<0.001
	NYSND vs. YFSND		Yes	***	<0.001
	NYSND vs. NFCDY		Yes	***	<0.001
	NYSND vs. inactive NYSND		Yes	***	<0.001
	NFSDD vs. YYSND		Yes	***	<0.001
	NFSDD vs. FYSND		Yes	***	<0.001
	NFSDD vs. YFSND		Yes	***	<0.001
	NFSDD vs. NFCDY		Yes	***	<0.001
	NFSDD vs. inactive NYSND		Yes	***	<0.001
	YYSND vs. FYSND		No	ns	0.1273
	YYSND vs. YFSND		No	ns	0.5115
	YYSND vs. NFCDY		Yes	***	<0.001
	YYSND vs. inactive NYSND		Yes	***	<0.001
	FYSND vs. YFSND		No	ns	0.9889
	FYSND vs. NFCDY		Yes	***	<0.001
	FYSND vs. inactive NYSND		Yes	***	<0.001
	YFSND vs. NFCDY		Yes	***	<0.001
	YFSND vs. inactive NYSND		Yes	***	<0.001
	NFCDY vs. inactive NYSND		Yes	***	<0.001
	quinidine
	NYSND vs. NFSDD		Yes	***	<0.001
	NYSND vs. YYSND		Yes	***	<0.001
	NYSND vs. FYSND		Yes	***	<0.001
	NYSND vs. YFSND		Yes	***	<0.001
	NYSND vs. NFCDY		Yes	***	<0.001
	NYSND vs. inactive NYSND		Yes	***	<0.001
	NFSDD vs. YYSND		Yes	***	<0.001
	NFSDD vs. FYSND		Yes	***	<0.001
	NFSDD vs. YFSND		Yes	***	<0.001
	NFSDD vs. NFCDY		Yes	***	<0.001
	NFSDD vs. inactive NYSND		Yes	***	<0.001
	YYSND vs. FYSND		No	ns	0.188
	YYSND vs. YFSND		Yes	**	0.007
	YYSND vs. NFCDY		Yes	***	<0.001
	YYSND vs. inactive NYSND		Yes	***	<0.001
	FYSND vs. YFSND		No	ns	0.9083
	FYSND vs. NFCDY		Yes	***	<0.001
	FYSND vs. inactive NYSND		Yes	***	<0.001
	YFSND vs. NFCDY		Yes	***	<0.001
	YFSND vs. inactive NYSND		Yes	***	<0.001
	NFCDY vs. inactive NYSND		Yes	***	<0.001
	amodiaquine
	NYSND vs. NFSDD		Yes	***	<0.001
	NYSND vs. YYSND		Yes	**	0.0038
	NYSND vs. FYSND		Yes	***	<0.001
	NYSND vs. YFSND		Yes	***	<0.001
	NYSND vs. NFCDY		Yes	***	<0.001
	NYSND vs. inactive NYSND		Yes	***	<0.001
	NFSDD vs. YYSND		Yes	***	<0.001
	NFSDD vs. FYSND		Yes	***	<0.001
	NFSDD vs. YFSND		Yes	***	<0.001
	NFSDD vs. NFCDY		Yes	***	<0.001
	NFSDD vs. inactive NYSND		Yes	***	<0.001
	YYSND vs. FYSND		Yes	*	0.0153
	YYSND vs. YFSND		No	ns	0.9889
	YYSND vs. NFCDY		Yes	***	<0.001
	YYSND vs. inactive NYSND		Yes	***	<0.001
	FYSND vs. YFSND		No	ns	0.1273
	FYSND vs. NFCDY		Yes	***	<0.001
	FYSND vs. inactive NYSND		Yes	***	<0.001
	YFSND vs. NFCDY		Yes	***	<0.001
	YFSND vs. inactive NYSND		Yes	***	<0.001
	NFCDY vs. inactive NYSND		Yes	***	<0.001
	piperaquine
	NYSND vs. NFSDD		Yes	***	<0.001
	NYSND vs. YYSND		Yes	**	0.0016
	NYSND vs. FYSND		Yes	***	<0.001
	NYSND vs. YFSND		Yes	***	<0.001
	NYSND vs. NFCDY		Yes	***	<0.001
	NYSND vs. inactive NYSND		Yes	***	<0.001
	NFSDD vs. YYSND		No	ns	>0.9999
	NFSDD vs. FYSND		Yes	*	0.0221
	NFSDD vs. YFSND		Yes	**	0.001
	NFSDD vs. NFCDY		Yes	***	<0.001
	NFSDD vs. inactive NYSND		Yes	***	<0.001
	YYSND vs. FYSND		Yes	**	0.0086
	YYSND vs. YFSND		Yes	***	<0.001
	YYSND vs. NFCDY		Yes	***	<0.001
	YYSND vs. inactive NYSND		Yes	***	<0.001
	FYSND vs. YFSND		No	ns	0.9766
	FYSND vs. NFCDY		Yes	***	<0.001
	FYSND vs. inactive NYSND		Yes	***	<0.001
	YFSND vs. NFCDY		Yes	***	<0.001
	YFSND vs. inactive NYSND		Yes	***	<0.001
	NFCDY vs. inactive NYSND		Yes	***	<0.001
	dihydroartemisinin
	NYSND vs. NFSDD		Yes	***	<0.001
	NYSND vs. YYSND		Yes	***	<0.001
	NYSND vs. FYSND		Yes	***	<0.001
	NYSND vs. YFSND		Yes	***	<0.001
	NYSND vs. NFCDY		Yes	***	<0.001
	NYSND vs. inactive NYSND		Yes	***	<0.001
	NFSDD vs. YYSND		Yes	***	<0.001
	NFSDD vs. FYSND		Yes	***	<0.001
	NFSDD vs. YFSND		Yes	*	0.0315
	NFSDD vs. NFCDY		Yes	***	<0.001
	NFSDD vs. inactive NYSND		Yes	***	<0.001
	YYSND vs. FYSND		No	ns	0.6669
	YYSND vs. YFSND		Yes	*	0.0315
	YYSND vs. NFCDY		No	ns	0.435
	YYSND vs. inactive NYSND		Yes	***	<0.001
	FYSND vs. YFSND		No	ns	0.7398
	FYSND vs. NFCDY		Yes	**	0.007
	FYSND vs. inactive NYSND		Yes	***	<0.001
	YFSND vs. NFCDY		Yes	***	<0.001
	YFSND vs. inactive NYSND		Yes	***	<0.001
	NFCDY vs. inactive NYSND		No	ns	0.2122
	methylene blue
	NYSND vs. NFSDD		Yes	**	0.0025
	NYSND vs. YYSND		Yes	***	<0.001
	NYSND vs. FYSND		Yes	***	<0.001
	NYSND vs. YFSND		Yes	***	<0.001
	NYSND vs. NFCDY		Yes	***	<0.001
	NYSND vs. inactive NYSND		Yes	***	<0.001
	NFSDD vs. YYSND		No	ns	0.5897
	NFSDD vs. FYSND		Yes	***	<0.001
	NFSDD vs. YFSND		Yes	***	<0.001
	NFSDD vs. NFCDY		Yes	***	<0.001
	NFSDD vs. inactive NYSND		Yes	***	<0.001
	YYSND vs. FYSND		Yes	*	0.0104
	YYSND vs. YFSND		Yes	*	0.0153
	YYSND vs. NFCDY		Yes	***	<0.001
	YYSND vs. inactive NYSND		Yes	***	<0.001
	FYSND vs. YFSND		No	ns	>0.9999
	FYSND vs. NFCDY		Yes	**	0.002
	FYSND vs. inactive NYSND		Yes	***	<0.001
	YFSND vs. NFCDY		Yes	**	0.0013
	YFSND vs. inactive NYSND		Yes	***	<0.001
	NFCDY vs. inactive NYSND		Yes	*	0.0264
	quinacrine
	NYSND vs. NFSDD		Yes	***	<0.001
	NYSND vs. YYSND		Yes	***	<0.001
	NYSND vs. FYSND		Yes	***	<0.001
	NYSND vs. YFSND		Yes	***	<0.001
	NYSND vs. NFCDY		Yes	***	<0.001
	NYSND vs. inactive NYSND		Yes	***	<0.001
	NFSDD vs. YYSND		No	ns	>0.9999
	NFSDD vs. FYSND		No	ns	0.435
	NFSDD vs. YFSND		No	ns	0.2385
	NFSDD vs. NFCDY		Yes	***	<0.001
	NFSDD vs. inactive NYSND		Yes	***	<0.001
	YYSND vs. FYSND		No	ns	0.5115
	YYSND vs. YFSND		No	ns	0.2969
	YYSND vs. NFCDY		Yes	***	<0.001
	YYSND vs. inactive NYSND		Yes	***	<0.001
	FYSND vs. YFSND		No	ns	0.9999
	FYSND vs. NFCDY		Yes	***	<0.001
	FYSND vs. inactive NYSND		Yes	***	<0.001
	YFSND vs. NFCDY		Yes	***	<0.001
	YFSND vs. inactive NYSND		Yes	***	<0.001
	NFCDY vs. inactive NYSND		Yes	***	<0.001
	rhodamine b
	NYSND vs. NFSDD		Yes	***	<0.001
	NYSND vs. YYSND		Yes	***	<0.001
	NYSND vs. FYSND		Yes	***	<0.001
	NYSND vs. YFSND		Yes	***	<0.001
	NYSND vs. NFCDY		Yes	***	<0.001
	NYSND vs. inactive NYSND		Yes	***	<0.001
	NFSDD vs. YYSND		No	ns	0.704
	NFSDD vs. FYSND		No	ns	0.3629
	NFSDD vs. YFSND		Yes	**	0.001
	NFSDD vs. NFCDY		Yes	***	<0.001
	NFSDD vs. inactive NYSND		Yes	***	<0.001
	YYSND vs. FYSND		Yes	**	0.0057
	YYSND vs. YFSND		Yes	***	<0.001
	YYSND vs. NFCDY		Yes	***	<0.001
	YYSND vs. inactive NYSND		Yes	***	<0.001
	FYSND vs. YFSND		No	ns	0.3983
	FYSND vs. NFCDY		Yes	***	<0.001
	FYSND vs. inactive NYSND		Yes	***	<0.001
	YFSND vs. NFCDY		Yes	**	0.0038
	YFSND vs. inactive NYSND		Yes	***	<0.001
	NFCDY vs. inactive NYSND		Yes	**	0.0031
	vinblastine
	NYSND vs. NFSDD		Yes	***	<0.001
	NYSND vs. YYSND		Yes	***	<0.001
	NYSND vs. FYSND		Yes	***	<0.001
	NYSND vs. YFSND		Yes	***	<0.001
	NYSND vs. NFCDY		Yes	***	<0.001
	NYSND vs. inactive NYSND		Yes	***	<0.001
	NFSDD vs. YYSND		No	ns	>0.9999
	NFSDD vs. FYSND		No	ns	>0.9999
	NFSDD vs. YFSND		No	ns	>0.9999
	NFSDD vs. NFCDY		Yes	*	0.0127
	NFSDD vs. inactive NYSND		Yes	***	<0.001
	YYSND vs. FYSND		No	ns	>0.9999
	YYSND vs. YFSND		No	ns	>0.9999
	YYSND vs. NFCDY		Yes	*	0.0315
	YYSND vs. inactive NYSND		Yes	***	<0.001
	FYSND vs. YFSND		No	ns	>0.9999
	FYSND vs. NFCDY		Yes	*	0.0184
	FYSND vs. inactive NYSND		Yes	***	<0.001
	YFSND vs. NFCDY		Yes	*	0.0127
	YFSND vs. inactive NYSND		Yes	***	<0.001
	NFCDY vs. inactive NYSND		Yes	***	<0.001

## Sheet: Comparisons within an isoform
	Tukey's multiple comparisons test		Significant?	Summary	Adjusted P Value
	NYSND
	lumefantrine vs. mefloquine		Yes	**	0.0015
	lumefantrine vs. chloroquine		Yes	***	<0.001
	lumefantrine vs. quinine		Yes	***	<0.001
	lumefantrine vs. quinidine		Yes	***	<0.001
	lumefantrine vs. amodiaquine		Yes	***	<0.001
	lumefantrine vs. piperaquine		Yes	***	<0.001
	lumefantrine vs. dihydroartemisinin		Yes	***	<0.001
	lumefantrine vs. methylene blue		Yes	***	<0.001
	lumefantrine vs. quinacrine		Yes	***	<0.001
	lumefantrine vs. rhodamine b		Yes	***	<0.001
	lumefantrine vs. vinblastine		Yes	***	<0.001
	mefloquine vs. chloroquine		Yes	***	<0.001
	mefloquine vs. quinine		Yes	***	<0.001
	mefloquine vs. quinidine		Yes	***	<0.001
	mefloquine vs. amodiaquine		Yes	***	<0.001
	mefloquine vs. piperaquine		Yes	***	<0.001
	mefloquine vs. dihydroartemisinin		Yes	***	<0.001
	mefloquine vs. methylene blue		Yes	***	<0.001
	mefloquine vs. quinacrine		Yes	***	<0.001
	mefloquine vs. rhodamine b		Yes	***	<0.001
	mefloquine vs. vinblastine		Yes	***	<0.001
	chloroquine vs. quinine		Yes	***	<0.001
	chloroquine vs. quinidine		Yes	***	<0.001
	chloroquine vs. amodiaquine		No	ns	0.9871
	chloroquine vs. piperaquine		No	ns	0.4651
	chloroquine vs. dihydroartemisinin		Yes	***	<0.001
	chloroquine vs. methylene blue		Yes	***	<0.001
	chloroquine vs. quinacrine		Yes	***	<0.001
	chloroquine vs. rhodamine b		Yes	***	<0.001
	chloroquine vs. vinblastine		Yes	***	<0.001
	quinine vs. quinidine		No	ns	>0.9999
	quinine vs. amodiaquine		Yes	***	<0.001
	quinine vs. piperaquine		Yes	*	0.0343
	quinine vs. dihydroartemisinin		Yes	***	<0.001
	quinine vs. methylene blue		Yes	***	<0.001
	quinine vs. quinacrine		Yes	***	<0.001
	quinine vs. rhodamine b		Yes	*	0.0132
	quinine vs. vinblastine		Yes	***	<0.001
	quinidine vs. amodiaquine		Yes	***	<0.001
	quinidine vs. piperaquine		No	ns	0.11
	quinidine vs. dihydroartemisinin		Yes	***	<0.001
	quinidine vs. methylene blue		Yes	***	<0.001
	quinidine vs. quinacrine		Yes	***	<0.001
	quinidine vs. rhodamine b		Yes	**	0.003
	quinidine vs. vinblastine		Yes	***	<0.001
	amodiaquine vs. piperaquine		Yes	*	0.0237
	amodiaquine vs. dihydroartemisinin		Yes	***	<0.001
	amodiaquine vs. methylene blue		Yes	***	<0.001
	amodiaquine vs. quinacrine		Yes	***	<0.001
	amodiaquine vs. rhodamine b		Yes	***	<0.001
	amodiaquine vs. vinblastine		Yes	***	<0.001
	piperaquine vs. dihydroartemisinin		Yes	***	<0.001
	piperaquine vs. methylene blue		Yes	***	<0.001
	piperaquine vs. quinacrine		Yes	***	<0.001
	piperaquine vs. rhodamine b		Yes	***	<0.001
	piperaquine vs. vinblastine		Yes	***	<0.001
	dihydroartemisinin vs. methylene blue		No	ns	0.4651
	dihydroartemisinin vs. quinacrine		Yes	*	0.0161
	dihydroartemisinin vs. rhodamine b		Yes	**	0.0012
	dihydroartemisinin vs. vinblastine		No	ns	0.9965
	methylene blue vs. quinacrine		No	ns	0.9739
	methylene blue vs. rhodamine b		No	ns	0.6724
	methylene blue vs. vinblastine		Yes	*	0.0411
	quinacrine vs. rhodamine b		No	ns	>0.9999
	quinacrine vs. vinblastine		Yes	***	<0.001
	rhodamine b vs. vinblastine		Yes	***	<0.001
	NFSDD
	lumefantrine vs. mefloquine		No	ns	0.9521
	lumefantrine vs. chloroquine		Yes	**	0.0088
	lumefantrine vs. quinine		No	ns	0.6317
	lumefantrine vs. quinidine		No	ns	0.9871
	lumefantrine vs. amodiaquine		Yes	***	<0.001
	lumefantrine vs. piperaquine		Yes	***	<0.001
	lumefantrine vs. dihydroartemisinin		Yes	***	<0.001
	lumefantrine vs. methylene blue		Yes	***	<0.001
	lumefantrine vs. quinacrine		Yes	***	<0.001
	lumefantrine vs. rhodamine b		Yes	***	<0.001
	lumefantrine vs. vinblastine		Yes	***	<0.001
	mefloquine vs. chloroquine		No	ns	0.4248
	mefloquine vs. quinine		Yes	*	0.0237
	mefloquine vs. quinidine		No	ns	0.2485
	mefloquine vs. amodiaquine		Yes	***	<0.001
	mefloquine vs. piperaquine		Yes	***	<0.001
	mefloquine vs. dihydroartemisinin		Yes	***	<0.001
	mefloquine vs. methylene blue		Yes	***	<0.001
	mefloquine vs. quinacrine		Yes	***	<0.001
	mefloquine vs. rhodamine b		Yes	***	<0.001
	mefloquine vs. vinblastine		Yes	***	<0.001
	chloroquine vs. quinine		Yes	***	<0.001
	chloroquine vs. quinidine		Yes	***	<0.001
	chloroquine vs. amodiaquine		Yes	***	<0.001
	chloroquine vs. piperaquine		Yes	**	0.0057
	chloroquine vs. dihydroartemisinin		Yes	***	<0.001
	chloroquine vs. methylene blue		Yes	***	<0.001
	chloroquine vs. quinacrine		Yes	***	<0.001
	chloroquine vs. rhodamine b		Yes	***	<0.001
	chloroquine vs. vinblastine		Yes	***	<0.001
	quinine vs. quinidine		No	ns	0.9993
	quinine vs. amodiaquine		Yes	***	<0.001
	quinine vs. piperaquine		Yes	***	<0.001
	quinine vs. dihydroartemisinin		Yes	***	<0.001
	quinine vs. methylene blue		Yes	***	<0.001
	quinine vs. quinacrine		Yes	***	<0.001
	quinine vs. rhodamine b		Yes	***	<0.001
	quinine vs. vinblastine		Yes	***	<0.001
	quinidine vs. amodiaquine		Yes	***	<0.001
	quinidine vs. piperaquine		Yes	***	<0.001
	quinidine vs. dihydroartemisinin		Yes	***	<0.001
	quinidine vs. methylene blue		Yes	***	<0.001
	quinidine vs. quinacrine		Yes	***	<0.001
	quinidine vs. rhodamine b		Yes	***	<0.001
	quinidine vs. vinblastine		Yes	***	<0.001
	amodiaquine vs. piperaquine		Yes	**	0.0057
	amodiaquine vs. dihydroartemisinin		Yes	***	<0.001
	amodiaquine vs. methylene blue		Yes	***	<0.001
	amodiaquine vs. quinacrine		Yes	***	<0.001
	amodiaquine vs. rhodamine b		Yes	***	<0.001
	amodiaquine vs. vinblastine		Yes	***	<0.001
	piperaquine vs. dihydroartemisinin		Yes	***	<0.001
	piperaquine vs. methylene blue		Yes	***	<0.001
	piperaquine vs. quinacrine		Yes	***	<0.001
	piperaquine vs. rhodamine b		Yes	***	<0.001
	piperaquine vs. vinblastine		Yes	***	<0.001
	dihydroartemisinin vs. methylene blue		No	ns	0.7848
	dihydroartemisinin vs. quinacrine		No	ns	>0.9999
	dihydroartemisinin vs. rhodamine b		No	ns	0.9965
	dihydroartemisinin vs. vinblastine		No	ns	0.5064
	methylene blue vs. quinacrine		No	ns	0.8478
	methylene blue vs. rhodamine b		No	ns	0.9997
	methylene blue vs. vinblastine		Yes	**	0.003
	quinacrine vs. rhodamine b		No	ns	0.9988
	quinacrine vs. vinblastine		No	ns	0.4248
	rhodamine b vs. vinblastine		Yes	*	0.0489
	YYSND
	lumefantrine vs. mefloquine		Yes	***	<0.001
	lumefantrine vs. chloroquine		Yes	***	<0.001
	lumefantrine vs. quinine		Yes	***	<0.001
	lumefantrine vs. quinidine		Yes	***	<0.001
	lumefantrine vs. amodiaquine		No	ns	0.8748
	lumefantrine vs. piperaquine		Yes	***	<0.001
	lumefantrine vs. dihydroartemisinin		Yes	***	<0.001
	lumefantrine vs. methylene blue		Yes	***	<0.001
	lumefantrine vs. quinacrine		Yes	***	<0.001
	lumefantrine vs. rhodamine b		Yes	***	<0.001
	lumefantrine vs. vinblastine		Yes	***	<0.001
	mefloquine vs. chloroquine		No	ns	0.1275
	mefloquine vs. quinine		Yes	***	<0.001
	mefloquine vs. quinidine		Yes	***	<0.001
	mefloquine vs. amodiaquine		Yes	***	<0.001
	mefloquine vs. piperaquine		No	ns	0.1932
	mefloquine vs. dihydroartemisinin		Yes	***	<0.001
	mefloquine vs. methylene blue		Yes	***	<0.001
	mefloquine vs. quinacrine		Yes	***	<0.001
	mefloquine vs. rhodamine b		Yes	***	<0.001
	mefloquine vs. vinblastine		Yes	***	<0.001
	chloroquine vs. quinine		Yes	***	<0.001
	chloroquine vs. quinidine		Yes	***	<0.001
	chloroquine vs. amodiaquine		Yes	*	0.0196
	chloroquine vs. piperaquine		No	ns	>0.9999
	chloroquine vs. dihydroartemisinin		Yes	***	<0.001
	chloroquine vs. methylene blue		Yes	***	<0.001
	chloroquine vs. quinacrine		Yes	***	<0.001
	chloroquine vs. rhodamine b		Yes	***	<0.001
	chloroquine vs. vinblastine		Yes	***	<0.001
	quinine vs. quinidine		No	ns	>0.9999
	quinine vs. amodiaquine		Yes	***	<0.001
	quinine vs. piperaquine		Yes	***	<0.001
	quinine vs. dihydroartemisinin		Yes	***	<0.001
	quinine vs. methylene blue		No	ns	0.7494
	quinine vs. quinacrine		No	ns	0.6724
	quinine vs. rhodamine b		No	ns	>0.9999
	quinine vs. vinblastine		Yes	***	<0.001
	quinidine vs. amodiaquine		Yes	***	<0.001
	quinidine vs. piperaquine		Yes	***	<0.001
	quinidine vs. dihydroartemisinin		Yes	***	<0.001
	quinidine vs. methylene blue		No	ns	0.7848
	quinidine vs. quinacrine		No	ns	0.7118
	quinidine vs. rhodamine b		No	ns	>0.9999
	quinidine vs. vinblastine		Yes	***	<0.001
	amodiaquine vs. piperaquine		Yes	*	0.0108
	amodiaquine vs. dihydroartemisinin		Yes	***	<0.001
	amodiaquine vs. methylene blue		Yes	***	<0.001
	amodiaquine vs. quinacrine		Yes	***	<0.001
	amodiaquine vs. rhodamine b		Yes	***	<0.001
	amodiaquine vs. vinblastine		Yes	***	<0.001
	piperaquine vs. dihydroartemisinin		Yes	***	<0.001
	piperaquine vs. methylene blue		Yes	***	<0.001
	piperaquine vs. quinacrine		Yes	***	<0.001
	piperaquine vs. rhodamine b		Yes	***	<0.001
	piperaquine vs. vinblastine		Yes	***	<0.001
	dihydroartemisinin vs. methylene blue		Yes	***	<0.001
	dihydroartemisinin vs. quinacrine		Yes	***	<0.001
	dihydroartemisinin vs. rhodamine b		Yes	***	<0.001
	dihydroartemisinin vs. vinblastine		Yes	*	0.0132
	methylene blue vs. quinacrine		No	ns	>0.9999
	methylene blue vs. rhodamine b		No	ns	0.3485
	methylene blue vs. vinblastine		No	ns	0.2485
	quinacrine vs. rhodamine b		No	ns	0.2797
	quinacrine vs. vinblastine		No	ns	0.313
	rhodamine b vs. vinblastine		Yes	***	<0.001
	FYSND
	lumefantrine vs. mefloquine		No	ns	0.5064
	lumefantrine vs. chloroquine		No	ns	>0.9999
	lumefantrine vs. quinine		Yes	***	<0.001
	lumefantrine vs. quinidine		Yes	***	<0.001
	lumefantrine vs. amodiaquine		No	ns	>0.9999
	lumefantrine vs. piperaquine		Yes	**	0.0071
	lumefantrine vs. dihydroartemisinin		Yes	***	<0.001
	lumefantrine vs. methylene blue		Yes	***	<0.001
	lumefantrine vs. quinacrine		Yes	***	<0.001
	lumefantrine vs. rhodamine b		Yes	***	<0.001
	lumefantrine vs. vinblastine		Yes	***	<0.001
	mefloquine vs. chloroquine		No	ns	0.1691
	mefloquine vs. quinine		Yes	***	<0.001
	mefloquine vs. quinidine		Yes	***	<0.001
	mefloquine vs. amodiaquine		No	ns	0.5482
	mefloquine vs. piperaquine		Yes	***	<0.001
	mefloquine vs. dihydroartemisinin		Yes	***	<0.001
	mefloquine vs. methylene blue		Yes	***	<0.001
	mefloquine vs. quinacrine		Yes	***	<0.001
	mefloquine vs. rhodamine b		Yes	***	<0.001
	mefloquine vs. vinblastine		Yes	***	<0.001
	chloroquine vs. quinine		Yes	***	<0.001
	chloroquine vs. quinidine		Yes	***	<0.001
	chloroquine vs. amodiaquine		No	ns	>0.9999
	chloroquine vs. piperaquine		Yes	*	0.0489
	chloroquine vs. dihydroartemisinin		Yes	***	<0.001
	chloroquine vs. methylene blue		Yes	***	<0.001
	chloroquine vs. quinacrine		Yes	***	<0.001
	chloroquine vs. rhodamine b		Yes	***	<0.001
	chloroquine vs. vinblastine		Yes	***	<0.001
	quinine vs. quinidine		No	ns	>0.9999
	quinine vs. amodiaquine		Yes	***	<0.001
	quinine vs. piperaquine		No	ns	0.2197
	quinine vs. dihydroartemisinin		Yes	***	<0.001
	quinine vs. methylene blue		Yes	***	<0.001
	quinine vs. quinacrine		Yes	***	<0.001
	quinine vs. rhodamine b		Yes	***	<0.001
	quinine vs. vinblastine		Yes	***	<0.001
	quinidine vs. amodiaquine		Yes	***	<0.001
	quinidine vs. piperaquine		No	ns	0.1275
	quinidine vs. dihydroartemisinin		Yes	***	<0.001
	quinidine vs. methylene blue		Yes	***	<0.001
	quinidine vs. quinacrine		Yes	***	<0.001
	quinidine vs. rhodamine b		Yes	***	<0.001
	quinidine vs. vinblastine		Yes	***	<0.001
	amodiaquine vs. piperaquine		Yes	**	0.0057
	amodiaquine vs. dihydroartemisinin		Yes	***	<0.001
	amodiaquine vs. methylene blue		Yes	***	<0.001
	amodiaquine vs. quinacrine		Yes	***	<0.001
	amodiaquine vs. rhodamine b		Yes	***	<0.001
	amodiaquine vs. vinblastine		Yes	***	<0.001
	piperaquine vs. dihydroartemisinin		Yes	***	<0.001
	piperaquine vs. methylene blue		Yes	***	<0.001
	piperaquine vs. quinacrine		Yes	***	<0.001
	piperaquine vs. rhodamine b		Yes	***	<0.001
	piperaquine vs. vinblastine		Yes	***	<0.001
	dihydroartemisinin vs. methylene blue		No	ns	0.9814
	dihydroartemisinin vs. quinacrine		No	ns	0.1932
	dihydroartemisinin vs. rhodamine b		Yes	*	0.0196
	dihydroartemisinin vs. vinblastine		No	ns	0.5064
	methylene blue vs. quinacrine		No	ns	0.9373
	methylene blue vs. rhodamine b		No	ns	0.4651
	methylene blue vs. vinblastine		No	ns	0.9979
	quinacrine vs. rhodamine b		No	ns	0.9997
	quinacrine vs. vinblastine		No	ns	>0.9999
	rhodamine b vs. vinblastine		No	ns	0.9739
	YFSND
	lumefantrine vs. mefloquine		No	ns	0.9642
	lumefantrine vs. chloroquine		No	ns	0.1932
	lumefantrine vs. quinine		Yes	***	<0.001
	lumefantrine vs. quinidine		Yes	**	0.0024
	lumefantrine vs. amodiaquine		Yes	**	0.0024
	lumefantrine vs. piperaquine		No	ns	0.0581
	lumefantrine vs. dihydroartemisinin		Yes	***	<0.001
	lumefantrine vs. methylene blue		Yes	***	<0.001
	lumefantrine vs. quinacrine		Yes	***	<0.001
	lumefantrine vs. rhodamine b		Yes	***	<0.001
	lumefantrine vs. vinblastine		Yes	***	<0.001
	mefloquine vs. chloroquine		Yes	**	0.0024
	mefloquine vs. quinine		Yes	***	<0.001
	mefloquine vs. quinidine		No	ns	0.1932
	mefloquine vs. amodiaquine		Yes	***	<0.001
	mefloquine vs. piperaquine		No	ns	0.7848
	mefloquine vs. dihydroartemisinin		Yes	***	<0.001
	mefloquine vs. methylene blue		Yes	***	<0.001
	mefloquine vs. quinacrine		Yes	***	<0.001
	mefloquine vs. rhodamine b		Yes	***	<0.001
	mefloquine vs. vinblastine		Yes	***	<0.001
	chloroquine vs. quinine		Yes	***	<0.001
	chloroquine vs. quinidine		Yes	***	<0.001
	chloroquine vs. amodiaquine		No	ns	0.9642
	chloroquine vs. piperaquine		Yes	***	<0.001
	chloroquine vs. dihydroartemisinin		Yes	***	<0.001
	chloroquine vs. methylene blue		Yes	***	<0.001
	chloroquine vs. quinacrine		Yes	***	<0.001
	chloroquine vs. rhodamine b		Yes	***	<0.001
	chloroquine vs. vinblastine		Yes	***	<0.001
	quinine vs. quinidine		No	ns	0.8748
	quinine vs. amodiaquine		Yes	***	<0.001
	quinine vs. piperaquine		No	ns	0.2797
	quinine vs. dihydroartemisinin		Yes	***	<0.001
	quinine vs. methylene blue		Yes	***	<0.001
	quinine vs. quinacrine		Yes	***	<0.001
	quinine vs. rhodamine b		Yes	***	<0.001
	quinine vs. vinblastine		Yes	***	<0.001
	quinidine vs. amodiaquine		Yes	***	<0.001
	quinidine vs. piperaquine		No	ns	0.9988
	quinidine vs. dihydroartemisinin		Yes	***	<0.001
	quinidine vs. methylene blue		Yes	***	<0.001
	quinidine vs. quinacrine		Yes	***	<0.001
	quinidine vs. rhodamine b		Yes	***	<0.001
	quinidine vs. vinblastine		Yes	***	<0.001
	amodiaquine vs. piperaquine		Yes	***	<0.001
	amodiaquine vs. dihydroartemisinin		Yes	***	<0.001
	amodiaquine vs. methylene blue		Yes	***	<0.001
	amodiaquine vs. quinacrine		Yes	***	<0.001
	amodiaquine vs. rhodamine b		Yes	***	<0.001
	amodiaquine vs. vinblastine		Yes	***	<0.001
	piperaquine vs. dihydroartemisinin		Yes	***	<0.001
	piperaquine vs. methylene blue		Yes	***	<0.001
	piperaquine vs. quinacrine		Yes	***	<0.001
	piperaquine vs. rhodamine b		Yes	***	<0.001
	piperaquine vs. vinblastine		Yes	***	<0.001
	dihydroartemisinin vs. methylene blue		No	ns	>0.9999
	dihydroartemisinin vs. quinacrine		No	ns	0.9988
	dihydroartemisinin vs. rhodamine b		No	ns	>0.9999
	dihydroartemisinin vs. vinblastine		No	ns	0.9993
	methylene blue vs. quinacrine		No	ns	0.9965
	methylene blue vs. rhodamine b		No	ns	>0.9999
	methylene blue vs. vinblastine		No	ns	0.9979
	quinacrine vs. rhodamine b		No	ns	0.9993
	quinacrine vs. vinblastine		No	ns	>0.9999
	rhodamine b vs. vinblastine		No	ns	0.9997
	NFCDY
	lumefantrine vs. mefloquine		Yes	***	<0.001
	lumefantrine vs. chloroquine		No	ns	0.9998
	lumefantrine vs. quinine		Yes	***	<0.001
	lumefantrine vs. quinidine		Yes	***	<0.001
	lumefantrine vs. amodiaquine		Yes	***	<0.001
	lumefantrine vs. piperaquine		Yes	***	<0.001
	lumefantrine vs. dihydroartemisinin		Yes	***	<0.001
	lumefantrine vs. methylene blue		Yes	***	<0.001
	lumefantrine vs. quinacrine		Yes	***	<0.001
	lumefantrine vs. rhodamine b		Yes	***	<0.001
	lumefantrine vs. vinblastine		Yes	***	<0.001
	mefloquine vs. chloroquine		Yes	***	<0.001
	mefloquine vs. quinine		No	ns	0.9998
	mefloquine vs. quinidine		No	ns	0.9988
	mefloquine vs. amodiaquine		No	ns	0.9914
	mefloquine vs. piperaquine		No	ns	0.1932
	mefloquine vs. dihydroartemisinin		Yes	***	<0.001
	mefloquine vs. methylene blue		Yes	**	0.0071
	mefloquine vs. quinacrine		No	ns	0.0806
	mefloquine vs. rhodamine b		Yes	*	0.0343
	mefloquine vs. vinblastine		No	ns	0.5064
	chloroquine vs. quinine		Yes	***	<0.001
	chloroquine vs. quinidine		Yes	***	<0.001
	chloroquine vs. amodiaquine		Yes	***	<0.001
	chloroquine vs. piperaquine		Yes	*	0.0161
	chloroquine vs. dihydroartemisinin		Yes	***	<0.001
	chloroquine vs. methylene blue		Yes	***	<0.001
	chloroquine vs. quinacrine		Yes	***	<0.001
	chloroquine vs. rhodamine b		Yes	***	<0.001
	chloroquine vs. vinblastine		Yes	***	<0.001
	quinine vs. quinidine		No	ns	>0.9999
	quinine vs. amodiaquine		No	ns	0.7494
	quinine vs. piperaquine		No	ns	0.6724
	quinine vs. dihydroartemisinin		Yes	***	<0.001
	quinine vs. methylene blue		Yes	***	<0.001
	quinine vs. quinacrine		Yes	**	0.0071
	quinine vs. rhodamine b		Yes	**	0.0024
	quinine vs. vinblastine		No	ns	0.11
	quinidine vs. amodiaquine		No	ns	0.6317
	quinidine vs. piperaquine		No	ns	0.7848
	quinidine vs. dihydroartemisinin		Yes	***	<0.001
	quinidine vs. methylene blue		Yes	***	<0.001
	quinidine vs. quinacrine		Yes	**	0.0037
	quinidine vs. rhodamine b		Yes	**	0.0012
	quinidine vs. vinblastine		No	ns	0.0686
	amodiaquine vs. piperaquine		Yes	**	0.0057
	amodiaquine vs. dihydroartemisinin		Yes	*	0.0161
	amodiaquine vs. methylene blue		No	ns	0.2197
	amodiaquine vs. quinacrine		No	ns	0.7118
	amodiaquine vs. rhodamine b		No	ns	0.5064
	amodiaquine vs. vinblastine		No	ns	0.9944
	piperaquine vs. dihydroartemisinin		Yes	***	<0.001
	piperaquine vs. methylene blue		Yes	***	<0.001
	piperaquine vs. quinacrine		Yes	***	<0.001
	piperaquine vs. rhodamine b		Yes	***	<0.001
	piperaquine vs. vinblastine		Yes	***	<0.001
	dihydroartemisinin vs. methylene blue		No	ns	0.9988
	dihydroartemisinin vs. quinacrine		No	ns	0.8748
	dihydroartemisinin vs. rhodamine b		No	ns	0.9642
	dihydroartemisinin vs. vinblastine		No	ns	0.313
	methylene blue vs. quinacrine		No	ns	0.9998
	methylene blue vs. rhodamine b		No	ns	>0.9999
	methylene blue vs. vinblastine		No	ns	0.8987
	quinacrine vs. rhodamine b		No	ns	>0.9999
	quinacrine vs. vinblastine		No	ns	0.9993
	rhodamine b vs. vinblastine		No	ns	0.9914
	inactive NYSND
	lumefantrine vs. mefloquine		No	ns	0.2797
	lumefantrine vs. chloroquine		No	ns	>0.9999
	lumefantrine vs. quinine		No	ns	>0.9999
	lumefantrine vs. quinidine		No	ns	>0.9999
	lumefantrine vs. amodiaquine		No	ns	>0.9999
	lumefantrine vs. piperaquine		No	ns	>0.9999
	lumefantrine vs. dihydroartemisinin		No	ns	>0.9999
	lumefantrine vs. methylene blue		No	ns	>0.9999
	lumefantrine vs. quinacrine		No	ns	>0.9999
	lumefantrine vs. rhodamine b		No	ns	>0.9999
	lumefantrine vs. vinblastine		No	ns	0.9642
	mefloquine vs. chloroquine		No	ns	0.2485
	mefloquine vs. quinine		No	ns	0.2197
	mefloquine vs. quinidine		No	ns	0.1932
	mefloquine vs. amodiaquine		No	ns	0.5482
	mefloquine vs. piperaquine		No	ns	0.2485
	mefloquine vs. dihydroartemisinin		No	ns	0.5064
	mefloquine vs. methylene blue		No	ns	0.5901
	mefloquine vs. quinacrine		No	ns	0.1932
	mefloquine vs. rhodamine b		No	ns	0.4651
	mefloquine vs. vinblastine		Yes	**	0.0046
	chloroquine vs. quinine		No	ns	>0.9999
	chloroquine vs. quinidine		No	ns	>0.9999
	chloroquine vs. amodiaquine		No	ns	>0.9999
	chloroquine vs. piperaquine		No	ns	>0.9999
	chloroquine vs. dihydroartemisinin		No	ns	>0.9999
	chloroquine vs. methylene blue		No	ns	>0.9999
	chloroquine vs. quinacrine		No	ns	>0.9999
	chloroquine vs. rhodamine b		No	ns	>0.9999
	chloroquine vs. vinblastine		No	ns	0.9739
	quinine vs. quinidine		No	ns	>0.9999
	quinine vs. amodiaquine		No	ns	>0.9999
	quinine vs. piperaquine		No	ns	>0.9999
	quinine vs. dihydroartemisinin		No	ns	>0.9999
	quinine vs. methylene blue		No	ns	>0.9999
	quinine vs. quinacrine		No	ns	>0.9999
	quinine vs. rhodamine b		No	ns	>0.9999
	quinine vs. vinblastine		No	ns	0.9814
	quinidine vs. amodiaquine		No	ns	>0.9999
	quinidine vs. piperaquine		No	ns	>0.9999
	quinidine vs. dihydroartemisinin		No	ns	>0.9999
	quinidine vs. methylene blue		No	ns	>0.9999
	quinidine vs. quinacrine		No	ns	>0.9999
	quinidine vs. rhodamine b		No	ns	>0.9999
	quinidine vs. vinblastine		No	ns	0.9871
	amodiaquine vs. piperaquine		No	ns	>0.9999
	amodiaquine vs. dihydroartemisinin		No	ns	>0.9999
	amodiaquine vs. methylene blue		No	ns	>0.9999
	amodiaquine vs. quinacrine		No	ns	>0.9999
	amodiaquine vs. rhodamine b		No	ns	>0.9999
	amodiaquine vs. vinblastine		No	ns	0.8177
	piperaquine vs. dihydroartemisinin		No	ns	>0.9999
	piperaquine vs. methylene blue		No	ns	>0.9999
	piperaquine vs. quinacrine		No	ns	>0.9999
	piperaquine vs. rhodamine b		No	ns	>0.9999
	piperaquine vs. vinblastine		No	ns	0.9739
	dihydroartemisinin vs. methylene blue		No	ns	>0.9999
	dihydroartemisinin vs. quinacrine		No	ns	>0.9999
	dihydroartemisinin vs. rhodamine b		No	ns	>0.9999
	dihydroartemisinin vs. vinblastine		No	ns	0.8478
	methylene blue vs. quinacrine		No	ns	>0.9999
	methylene blue vs. rhodamine b		No	ns	>0.9999
	methylene blue vs. vinblastine		No	ns	0.7848
	quinacrine vs. rhodamine b		No	ns	>0.9999
	quinacrine vs. vinblastine		No	ns	0.9871
	rhodamine b vs. vinblastine		No	ns	0.8748
