# Supplementary material for: Mechanistic basis for multidrug resistance and collateral drug sensitivity conferred to the malaria parasite by polymorphisms in PfMDR1 and PfCRT
Source: PLoS Biol. 2022 May 4;20(5):e3001616. doi: 10.1371/journal.pbio.3001616 (PMC9067703; doi:10.1371/journal.pbio.3001616)
Supplement: S2 Data — (XLSX) [file pbio.3001616.s021.xlsx]

## Sheet: Sheet1
	VINBLASTINE
				A + H = (HA+)	(HA+) + H = (H2A++)
pH	Proportion protonated	Proportion protonated	Percentage of A	Percentage of HA+	Percentage of H2A++	Total Percentage
	@ position 1	@ position 2
5	0.996035	0.715253	0.11291	28.6454	71.2417	100	pKa1	7.4
5.5	0.987567	0.442688	0.692891	55.5887	43.7185	100	pKa2	5.4
6	0.961713	0.20076	3.06001	77.6326	19.3074	100
6.5	0.888184	0.0735876	10.3588	83.1053	6.53593	100
7.2	0.613137	0.0156017	38.0827	60.9607	0.956595	100
	LUMEFANTRINE
			A + H = (HA+)
pH	Proportion protonated	Percentage of A	Percentage of HA+	Total Percentage
	@ position 1
5	0.999801	0.0199486	99.9801	100	pKa1	8.7
5.5	0.999369	0.0630559	99.9369	100
6	0.998009	0.199129	99.8009	100
6.5	0.99373	0.627001	99.373	100
7.2	0.969347	3.06534	96.9347	100
	MEFLOQUINE
				A + H = (HA+)	(HA+) + H = (H2A++)
pH	Proportion protonated	Proportion protonated	Percentage of A	Percentage of HA+	Percentage of H2A++	Total Percentage
	@ position 1	@ position 2
5	0.999974	0.454078	0.00143588	54.592	45.4066	100	pKa1	9.58
5.5	0.999917	0.208251	0.00658493	79.17	20.8234	100	pKa2	4.92
6	0.999737	0.0767893	0.0242765	92.2988	7.67691	100
6.5	0.999169	0.0256286	0.0809773	97.3583	2.56073	100
7.2	0.995849	0.00522068	0.412971	99.0671	0.5199	100
	CHLOROQUINE
				A + H = (HA+)	(HA+) + H = (H2A++)
pH	Proportion protonated	Proportion protonated	Percentage of A	Percentage of HA+	Percentage of H2A++	Total Percentage
	@ position 1	@ position 2
5	0.999206	0.999994	5.00786e-07	0.0799997	99.92	100	pKa1	8.1
5.5	0.997494	0.99998	4.99921e-06	0.252544	99.7475	100	pKa2	10.2
6	0.992119	0.999937	4.97206e-05	0.794278	99.2057	100
6.5	0.975497	0.999801	0.000488809	2.46931	97.5302	100
7.2	0.888184	0.999001	0.0111704	11.2591	88.7297	100
	AMODIAQUINE
				A + H = (HA+)	(HA+) + H = (H2A++)
pH	Proportion protonated	Proportion protonated	Percentage of A	Percentage of HA+	Percentage of H2A++	Total Percentage
	@ position 1	@ position 2
5	0.999206	0.992119	0.000625488	0.866187	99.1332	100	pKa1	8.1
5.5	0.997494	0.975497	0.00613955	2.68862	97.3052	100	pKa2	7.1
6	0.992119	0.926412	0.057992	8.03084	91.9112	100
6.5	0.975497	0.79924	0.49193	21.5425	77.9656	100
7.2	0.888184	0.442688	6.23162	54.4495	39.3189	100
	QUININE and QUINIDINE
				A + H = (HA+)	(HA+) + H = (H2A++)
pH	Proportion protonated	Proportion protonated	Percentage of A	Percentage of HA+	Percentage of H2A++	Total Percentage
	@ position 1	@ position 2
5	0.999684	0.136807	0.0272879	86.2963	13.6764	100	pKa1	8.5
5.5	0.999001	0.0477267	0.0951322	95.137	4.7679	100	pKa2	4.2
6	0.996848	0.0156017	0.310313	98.1344	1.55525	100
6.5	0.990099	0.00498688	0.985162	98.5211	0.49375	100
7.2	0.952273	0.000999001	4.7679	95.137	0.0951322	100
	PIPERAQUINE
						A + H = (HA+)	(HA+) + H = (H2A++)	(H2A++) + H = (H3A+++)	(H3A+++) + H = (H4A++++)
pH	Proportion protonated	Proportion protonated	Proportion protonated	Proportion protonated	Percentage of A	Percentage of HA+	Percentage of H2A++	Percentage of H3A+++	Percentage of H4A++++	Total Percentage
	@ position 1	@ position 2	@ position 3	@ position 4
5	0.999661	0.995654	0.982919	0.876229	3.11241e-07	0.00100995	0.274518	14.0016	85.7229	100			pKa1	8.47
5.5	0.99893	0.986384	0.947909	0.691236	2.34409e-05	0.0240535	2.06751	33.3469	64.5615	100			pKa2	7.36
6	0.996623	0.958174	0.851948	0.414501	0.00122438	0.3973	10.7991	55.0802	33.7221	100			pKa3	6.76
6.5	0.989398	0.878705	0.645352	0.182921	0.0372628	3.82366	32.8662	53.0098	10.263	100			pKa4	5.85
7.2	0.949034	0.591076	0.266366	0.0427584	1.46361	29.966	51.3925	16.5389	0.638889	100
	QUINACRINE
				A + H = (HA+)	(HA+) + H = (H2A++)
pH	Proportion protonated	Proportion protonated	Percentage of A	Percentage of HA+	Percentage of H2A++	Total Percentage
	@ position 1	@ position 2
5	0.999995	0.0690149	0.000445595	93.0981	6.90146	100	pKa1	10.32
5.5	0.999985	0.0229053	0.00147887	97.708	2.2905	100	pKa2	3.87
6	0.999952	0.00735855	0.00475085	99.2594	0.73582	100
6.5	0.999849	0.00233875	0.0150979	99.7511	0.233839	100
7.2	0.999242	0.000467516	0.0757648	99.8775	0.0467162	100
	AMANTADINE
			A + H = (HA+)	(HA+) + H = (H2A++)
pH	Proportion protonated	Percentage of A	Percentage of HA+	Total Percentage
	@ position 1
5	0.999998	0.000194984	99.9998	100	pKa1	10.71
5.5	0.999994	0.000616591	99.9994	100
6	0.999981	0.00194981	99.9981	100
6.5	0.999938	0.00616557	99.9938	100
7.2	0.999691	0.0308934	99.9691	100
