# Supplementary material for: Mechanistic basis for multidrug resistance and collateral drug sensitivity conferred to the malaria parasite by polymorphisms in PfMDR1 and PfCRT
Source: PLoS Biol. 2022 May 4;20(5):e3001616. doi: 10.1371/journal.pbio.3001616 (PMC9067703; doi:10.1371/journal.pbio.3001616)
Supplement: S3 Data — (XLSX) [file pbio.3001616.s022.xlsx]

## Sheet: Fig 1
	Fig 1b: The relationship between the quantity of human P-gp cRNA injected into the oocyte and the level of human P-gp-mediated [3H]vinblastine transport.
		[3H]vinblastine transport (% human P-gp at 10 ng)
	cRNA microinjected (ng)	Experiment 1	Experiment 2	Experiment 3	Experiment 4
	0	0	0	0	0
	1	36.35	28.49	30.35	24.56
	2.5	48.34	40.32	45.78	55.34
	5	65.29	60.74	64.45	70.64
	10	100	100	100	100
	17.5	119.34	120.53	113.35	117.83
	30	120.35	130.39	138.23	134.56
	50	128.53	129.12	135.27	120.42
	Fig 1c: The transport of [3H]vinblastine via human P-gp over time.
		[3H]vinblastine transport (% human P-gp at 90 min)
	Time (min)	Experiment 1		Experiment 2		Experiment 3		Experiment 4
		ne	human P-gp	ne	human P-gp	ne	human P-gp	ne	human P-gp		ne = non-expressing oocytes
	0	0	0	0	0	0	0	0	0
	15	2.79	17.82	2.91	19.37	2.52	20.39	2.92	16.33
	30	4.38	30.38	4.04	37.09	4.42	28.21	4.12	27.83
	45	6.96	42.09	6.84	49.93	6.65	38.39	6.76	44.48
	60	8.93	65.03	8.91	58.92	8.85	60.26	8.78	61.18
	90	10.17	100	10.18	100	10.01	100	10.13	100
	120	12.79	129.93	12.88	135.58	12.87	122.84	12.68	124.05
	Fig 1d: The effect of nicardipine, PSC8333, vanadate, verapamil, and amantadine on human P-gp-mediated transport of [3H]vinblastine.
		[3H]vinblastine transport (% human P-gp)
		Experiment 1	Experiment 2	Experiment 3	Experiment 4
	non-expressing oocytes	3.64	3.95	3.25	3.51
	PfNT1	3.21	2.95	2.74	3.42
	human P-gp	100	100	100	100
	+ nicardipine	40.62	37.53	42.45	41.89
	+ PSC833	39.42	45.24	36.41	35.81
	+ vanadate	49.32	44.26	46.42	47.49
	+ verapamil	48.47	46.27	52.48	45.25
	+ amantadine	99.47	101.63	100.49	98.46
	Fig 1g: The protein band intensities of the 3xHA-tagged PfMDR1 isoforms when expressed in Xenopus oocytes.
		Protein band intensity (% 3xHA-PfMDR1NYSND)
		Experiment 1	Experiment 2	Experiment 3	Experiment 4	Experiment 5	Experiment 6	Experiment 7	Experiment 8	Experiment 9
	3xHA-NYSND	100	100	100	100	100	100	100	100	100
	3xHA-NFSDD	112.99	116.86	123.11	105.93	84.01	114.28	103.28	82.24	82.19
	3xHA-YYSND	90.53	90.44	101.94	80.8	124.93	n.a.	n.a.	n.a.	n.a.
	3xHA-FYSND	95.76	100.34	102.13	116.9	107.23	104.58	82.95	123.5	n.a.
	3xHA-YFSND	110.22	93.59	105.27	106.17	80.91	88.2	85.44	93.48	n.a.
	3xHA-NFCDY	115.59	95.63	102.21	124.72	123.53	n.a.	n.a.	n.a.	n.a.
	3xHA-inactive NYSND	100.46	113.62	91.59	110.6	97.91	95.13	n.a.	n.a.	n.a.
	Fig 1h: The transport of [3H]vinblastine via field PfMDR1 isoforms.
		[3H]vinblastine transport (% PfMDR1NYSND)
		Experiment 1	Experiment 2	Experiment 3	Experiment 4
	non-expressing oocytes	4.25	1.45	5.48	2.42
	PfNT1	1.26	0.33	0.83	1.36
	NYSND	100	100	100	100
	NFSDD	74.78	75.59	68.99	66.63
	YYSND	69.69	69.67	60.16	65.73
	FYSND	71.45	71.2	68.06	74.37
	YFSND	67.02	74.15	75.61	70.72
	NFCDY	45.95	54.33	53.24	50.52
	inactive NYSND	10.99	6.22	11.57	8.56
	Fig 1i: The effect of nicardipine, PSC8333, vanadate, verapamil, and amantadine on PfMDR1NYSND-mediated transport of [3H]lumefantrine.
		[3H]lumefantrine transport (% PfMDR1NYSND)
		Experiment 1	Experiment 2	Experiment 3	Experiment 4
	non-expressing oocytes	3.64	3.95	3.25	3.51
	PfNT1	3.21	2.95	2.74	3.42
	NYSND	100	100	100	100
	+ nicardipine	30.54	32.19	29.62	30.68
	+ PSC833	29.28	28.52	30	27.87
	+ vanadate	39.32	38.06	40.24	37.52
	+ verapamil	32.99	35.48	34.04	30.32
	+ amantadine	100.52	101.14	99.32	100.58
	Fig 1j: The relationship between the quantity of PfMDR1NYSND injected into the oocyte and the level of PfMDR1NYSND-mediated [3H]lumefantrine transport measured.
		[3H]lumefantrine transport (% PfMDR1NYSND at 10 ng)
	cRNA microinjected (ng)	Experiment 1	Experiment 2	Experiment 3	Experiment 4
	0	0	0	0	0
	1	28.68	24.48	24.28	25.75
	2.5	46.25	48.42	42.28	46.43
	5	65.25	66.68	61.33	68.35
	10	100	100	100	100
	17.5	118.34	122.92	115.38	119.37
	30	130.43	127.47	122.48	131.23
	50	131.42	128.64	123.33	131.98
	Fig 1k: The transport of [3H]lumefantrine via PfMDR1NYSND over time.
		[3H]lumefantrine transport (% PfMDR1NYSND at 90 min)
	Time (min)	Experiment 1		Experiment 2		Experiment 3		Experiment 4
		ne	PfMDR1NYSND	ne	PfMDR1NYSND	ne	PfMDR1NYSND	ne	PfMDR1NYSND		ne = non-expressing oocytes
	0	0	0	0	0	0	0	0	0
	15	3.68	17.39	3.23	14.29	3.54	17.26	3.65	14.58
	30	6.23	28.84	6.28	27.49	6.28	30.32	6.43	26.98
	45	8.18	49.38	8.19	43.18	8.21	51.13	8.03	47.88
	60	10.47	63.38	10.63	67.94	10.99	60.24	10.62	63.36
	90	12.28	100	12.77	100	12.27	100	12.63	100
	120	14.53	131.83	14.67	127.02	14.03	121.38	14.65	129.02
	Fig 1l: The effect of additional ATP microinjected into the oocyte on [3H]lumefantrine transport via PfMDR1.
		[3H]lumefantrine transport (% PfMDR1NYSND at 0 mM [ATP]injected)
	ATP injected (mM)	Experiment 1				Experiment 2				Experiment 3				Experiment 4
		ne	PfMDR1NYSND	PfMDR1NFCDY	inactive PfMDR1NYSND	ne	PfMDR1NYSND	PfMDR1NFCDY	inactive PfMDR1NYSND	ne	PfMDR1NYSND	PfMDR1NFCDY	inactive PfMDR1NYSND	ne	PfMDR1NYSND	PfMDR1NFCDY	inactive PfMDR1NYSND			ne = non-expressing oocytes
	0	2.96	100	37.02	10.13	2.28	100	38.37	10.31	2.83	100	30.41	10.33	2.83	100	43.39	10.01
	0.25	2.18	119.37	73.32	11.39	2.16	117.3	76.37	10.93	2.29	112.92	77.31	11.19	2.17	115.34	70.93	12.19
	0.5	2.09	120.92	120.84	10.43	2.12	126.93	118.39	11.19	2.09	122.02	126.39	10.39	2.05	119.39	121.19	10.73
	0.75	1.76	127.38	135.32	10.39	1.99	126.99	127.88	12.13	1.73	123.19	137.93	11.13	1.82	128.02	139.19	10.38
	1	2.17	136.83	143.03	10.31	2.28	129.29	139.03	10.48	2.16	131.88	144.49	10.31	2.18	130.83	148.39	10.33
	1.5	1.83	138.92	159.95	11.21	1.73	129.44	149.42	11.19	1.84	135.93	150.53	10.02	1.88	132.28	152.24	12.28
	2	2.12	137.02	153.03	10.47	2.07	139.18	151.03	12.1	2.05	130.42	158.83	10.34	2.04	136.32	155.03	10.21

## Sheet: Fig 2
	Fig 2a: Lumefantrine transport via field isoforms of PfMDR1.
		[3H]lumefantrine transport (% PfMDR1NYSND)
		Experiment 1	Experiment 2	Experiment 3	Experiment 4
	non-expressing oocytes	1.01	2.38	0.26	1.59
	PfNT1	0.22	1.21	1.43	1.67
	NYSND	100	100	100	100
	NFSDD	77.26	78.74	69.94	75.63
	YYSND	74.49	70.34	72.24	65.63
	FYSND	61.34	60.37	54.47	58.52
	YFSND	58.35	56.72	54.55	50.52
	NFCDY	38.49	42.3	38.85	44.25
	inactive NYSND	4.3	9.71	4.25	6.35
	Fig 2b: Mefloquine transport via field isoforms of PfMDR1.
		[3H]mefloquine transport (% PfMDR1NYSND)
		Experiment 1	Experiment 2	Experiment 3	Experiment 4
	non-expressing oocytes	4.67	3.67	4.21	2.75
	PfNT1	2.19	5.26	4.23	3.32
	NYSND	100	100	100	100
	NFSDD	83.78	80.52	78.64	77.43
	YYSND	51.95	54.24	48.94	49.64
	FYSND	65.35	61.38	66.42	62.58
	YFSND	54.17	50.82	49.56	52.46
	NFCDY	23.38	26.38	20.49	25.78
	inactive NYSND	16.95	14.23	13.68	16.89
	Fig 2c: Chloroquine transport via field isoforms of PfMDR1.
		[3H]chloroquine transport (% PfMDR1NYSND)
		Experiment 1	Experiment 2	Experiment 3	Experiment 4
	non-expressing oocytes	6.11	-0.9	7.19	4.28
	PfNT1	3.03	1.98	7.84	4.47
	NYSND	100	100	100	100
	NFSDD	90.86	92.54	92	90.38
	YYSND	82.6	78.69	82.1	77.38
	FYSND	74.22	77.79	79.95	82.94
	YFSND	83.21	79.93	90.62	85.49
	NFCDY	57.32	55.65	51.87	50.67
	inactive NYSND	5.96	12.05	8.21	7.24
	Fig 2d: Quinidine transport via field isoforms of PfMDR1.
		[3H]quinidine transport (% PfMDR1NYSND)
		Experiment 1	Experiment 2	Experiment 3	Experiment 4
	non-expressing oocytes	1.88	2.99	1.64	1.36
	PfNT1	1.38	4.23	1.43	2.53
	NYSND	100	100	100	100
	NFSDD	129.59	133.37	127.52	130.78
	YYSND	58.81	61.93	64.23	59.52
	FYSND	74.9	68.46	70.43	69.09
	YFSND	76.74	74.71	77.24	72.57
	NFCDY	47.72	39.93	46.42	40.42
	inactive NYSND	11.76	7.15	10.52	9.48
	Fig 2e: Amodiaquine transport via field isoforms of PfMDR1.
		[3H]amodiaquine transport (% PfMDR1NYSND)
		Experiment 1	Experiment 2	Experiment 3	Experiment 4
	non-expressing oocytes	4.89	2.99	5.49	3.57
	PfNT1	3.16	3.77	3.44	3.63
	NYSND	100	100	100	100
	NFSDD	60.72	61.16	64.95	66.32
	YYSND	89.46	86.13	92	85.63
	FYSND	76.75	78.39	81.1	75.24
	YFSND	86.49	82.35	88.69	86.24
	NFCDY	34.86	26.78	26.19	24.64
	inactive NYSND	10.63	7.82	10.5	9.42
	Fig 2f: Piperaquine transport via field isoforms of PfMDR1.
		[3H]piperaquine transport (% PfMDR1NYSND)
		Experiment 1	Experiment 2	Experiment 3	Experiment 4
	non-expressing oocytes	5.27	2.88	3.53	3.95
	PfNT1	3.39	5.55	5.39	4.24
	NYSND	100	100	100	100
	NFSDD	83.88	85.38	86.16	84.49
	YYSND	85.36	85.79	86.69	86.24
	FYSND	76.54	74.39	73.03	70.63
	YFSND	70.43	70.74	71.53	69.27
	NFCDY	42.56	46.73	45.02	47.52
	inactive NYSND	8.51	5.2	9.71	12.43
	Fig 2g: Dihydroartemisinin transport via field isoforms of PfMDR1.
		[3H]dihydroartemisinin transport (% PfMDR1NYSND)
		Experiment 1	Experiment 2	Experiment 3	Experiment 4
	non-expressing oocytes	4.8	2.53	3.63	3.75
	PfNT1	5.79	3.38	4.32	3.67
	NYSND	100	100	100	100
	NFSDD	79.8	82.53	77.43	80.52
	YYSND	41.95	43.36	45.43	42.34
	FYSND	54.03	50.42	51.35	55.37
	YFSND	64.16	60.9	59.52	61.45
	NFCDY	32.08	30.64	29.53	34.64
	inactive NYSND	18.14	17.42	18.46	16.04
	Fig 2h: Methylene blue transport via field isoforms of PfMDR1.
		Methylene blue transport (% PfMDR1NYSND)
		Experiment 1	Experiment 2	Experiment 3	Experiment 4
	non-expressing oocytes	8.34	7.24	6.84	7.24
	PfNT1	7.28	7.74	6.27	8.24
	NYSND	100	100	100	100
	NFSDD	80.52	81.35	78.43	79.96
	YYSND	70.34	71.13	69.64	73.2
	FYSND	52.85	55.58	50.24	53.89
	YFSND	50.25	54.83	56.84	52.36
	NFCDY	33.06	29.52	32.26	35.24
	inactive NYSND	16.42	14.35	16.24	16.88
	Fig 2i: Quinacrine transport via field isoforms of PfMDR1.
		Quinacrine transport (% PfMDR1NYSND)
		Experiment 1	Experiment 2	Experiment 3	Experiment 4
	non-expressing oocytes	6.29	5.06	6.14	6.37
	PfNT1	6.33	7.23	5.17	5.82
	NYSND	100	100	100	100
	NFSDD	67.23	71.32	63.32	64.24
	YYSND	70.24	66.24	63.23	64.26
	FYSND	63.32	57.24	50.23	56.23
	YFSND	60.32	52.14	53.13	55.27
	NFCDY	34.12	30.62	40.67	31.63
	inactive NYSND	11.35	12.67	13.27	10.62
	Fig 2j: Rhodamine B transport via field isoforms of PfMDR1.
		Rhodamine B transport (% PfMDR1NYSND)
		Experiment 1	Experiment 2	Experiment 3	Experiment 4
	non-expressing oocytes	5.26	6.82	5.55	4.73
	PfNT1	5.28	5.24	7.33	6.82
	NYSND	100	100	100	100
	NFSDD	74.24	65.26	68.25	66.81
	YYSND	76.24	77.93	73.35	75.84
	FYSND	61.46	60.25	58.24	55.26
	YFSND	50.24	48.25	47.23	51.38
	NFCDY	32.78	30.63	33.27	29.52
	inactive NYSND	13.63	11.36	14.62	15.32
	Fig 2k: Vinblastine transport via field isoforms of PfMDR1.
		[3H]vinblastine transport (% PfMDR1NYSND)
		Experiment 1	Experiment 2	Experiment 3	Experiment 4
	non-expressing oocytes	1.36	1.28	2.18	1.38
	PfNT1	1.84	1.64	2.53	1.49
	NYSND	100	100	100	100
	NFSDD	75.29	70.32	72.34	76.83
	YYSND	63.92	62.04	60.42	59.23
	FYSND	74.27	76.24	73.19	70.42
	YFSND	70.42	69.32	74.13	73.13
	NFCDY	42.48	43.65	39.32	38.68
	inactive NYSND	6.73	7.24	8.34	7.94
	Fig 2l: Amantadine transport via field isoforms of PfMDR1.
		[3H]amantadine transport (% PfMDR1NYSND)
		Experiment 1	Experiment 2	Experiment 3	Experiment 4
	non-expressing oocytes	98.45	101.54	100.56	103.45
	PfNT1	100.42	99.42	98.45	97.64
	NYSND	100	100	100	100
	NFSDD	101.35	99.45	100.64	98.42
	YYSND	100.31	98.42	96.43	101.35
	FYSND	99.52	99.83	102.24	101.64
	YFSND	100.28	99.56	98.9	101.35
	NFCDY	100.35	99.63	101.45	101.34
	inactive NYSND	98.42	99.56	100.53	97.83

## Sheet: Fig 3
	Fig 3a: Lumefantrine transport via field isoforms of PfMDR1 was saturable.
		[3H]lumefantrine transport (% PfMDR1NYSND)
	Lumefantrine (μM)	Experiment 1				Experiment 2				Experiment 3				Experiment 4
		NYSND	NFSDD	YYSND	NFCDY	NYSND	NFSDD	YYSND	NFCDY	NYSND	NFSDD	YYSND	NFCDY	NYSND	NFSDD	YYSND	NFCDY
	0	0	0	0	0	0	0	0	0	0	0	0	0	0	0	0	0
	0.25	n.a.	n.a.	n.a.	0.15	n.a.	n.a.	n.a.	0.17	n.a.	n.a.	n.a.	0.14	n.a.	n.a.	n.a.	0.06
	0.5	n.a.	n.a.	1.02	0.34	n.a.	n.a.	1.14	0.32	n.a.	n.a.	0.93	0.36	n.a.	n.a.	0.87	0.29
	1	n.a.	n.a.	n.a.	0.76	n.a.	n.a.	n.a.	0.82	n.a.	n.a.	n.a.	0.78	n.a.	n.a.	n.a.	0.79
	1.6	n.a.	n.a.	1.52	1.28	n.a.	n.a.	1.59	1.22	n.a.	n.a.	1.51	1.32	n.a.	n.a.	1.49	1.29
	2.2	0.53	0.78	n.a.	1.53	0.47	0.74	n.a.	1.59	0.59	0.75	n.a.	1.53	0.55	0.71	n.a.	1.57
	4	1.15	1.18	2.23	2.29	1.14	1.19	2.21	2.24	1.08	1.22	1.91	2.19	1.04	1.21	2.27	2.27
	7	2.12	2.03	2.93	2.91	2.27	2.01	2.9	2.89	2.01	1.96	2.89	2.93	2.17	1.94	2.88	2.88
	10	3.31	2.59	3.31	n.a.	3.18	2.51	3.36	n.a.	3.04	2.49	3.32	n.a.	3.11	2.51	3.33	n.a.
	15	4.24	3.29	3.83	2.94	4.38	3.32	3.81	2.88	4.21	2.94	3.79	2.95	4.22	2.98	3.82	2.89
	22.5	5.52	4.28	4.59	n.a.	5.49	4.23	4.51		5.51	4.28	4.49	n.a.	5.76	4.29	4.57	n.a.
	30	6.26	5.28	4.81	3.03	6.25	5.24	4.83	2.98	6.28	5.28	4.79	3.01	6.33	5.27	4.84	2.99
	50	7.37	6.05	5.04	n.a.	7.3	6.01	5.01	n.a.	7.41	5.93	4.94	n.a.	7.32	5.98	5.05	n.a.
	100	8.04	6.27	n.a.	n.a.	8.01	6.23	n.a.	n.a.	8.05	6.19	n.a.	n.a.	8.01	6.18	n.a.	n.a.
	Fig 3b: Mefloquine transport via field isoforms of PfMDR1 was saturable.
		[3H]mefloquine transport (% PfMDR1NYSND)
	Mefloquine (μM)	Experiment 1				Experiment 2				Experiment 3				Experiment 4
		NYSND	NFSDD	YYSND	NFCDY	NYSND	NFSDD	YYSND	NFCDY	NYSND	NFSDD	YYSND	NFCDY	NYSND	NFSDD	YYSND	NFCDY
	0	0	0	0	0	0	0	0	0	0	0	0	0	0	0	0	0
	0.25	n.a.	n.a.	n.a.	0.09	n.a.	n.a.	n.a.	0.04	n.a.	n.a.	n.a.	0.12	n.a.	n.a.	n.a.	0.18
	0.5	n.a.	n.a.	0.82	0.18	n.a.	n.a.	0.83	0.19	n.a.	n.a.	0.89	0.22	n.a.	n.a.	0.93	0.23
	1	n.a.	n.a.	n.a.	0.67	n.a.	n.a.	n.a.	0.63	n.a.	n.a.	n.a.	0.65	n.a.	n.a.	n.a.	0.63
	1.6	n.a.	n.a.	1.38	1.01	n.a.	n.a.	1.33	0.95	n.a.	n.a.	1.29	0.99	n.a.	n.a.	1.27	1.04
	2.2	0.64	0.51	n.a.	1.32	0.61	0.55	n.a.	1.36	0.66	0.52	n.a.	1.33	0.59	0.53	n.a.	1.31
	4	1.27	1.27	2.09	2.03	1.22	1.22	2.12	2.05	1.19	1.29	2.26	2.06	1.21	1.26	2.04	2.01
	7	2.02	1.94	2.72	2.82	2.04	1.92	2.78	2.94	1.95	1.89	2.67	2.88	1.98	1.91	2.74	2.98
	10	3.13	2.38	3.09	2.98	2.98	2.33	3.04	2.87	2.99	2.41	3.01	3.02	3.02	2.35	3.01	3.12
	15	4.04	3.06	3.68	n.a.	3.93	2.94	3.61	n.a.	3.99	3.05	3.71	n.a.	3.95	3.13	3.64	n.a.
	22.5	5.36	4.35	4.32	3.12	5.32	4.38	4.39	3.09	5.42	4.26	4.35	3.19	5.37	4.35	4.33	3.05
	30	6.02	5.32	4.7	n.a.	6.06	5.38	4.65	n.a.	5.95	5.35	5.77	n.a.	5.98	5.29	4.67	n.a.
	50	7.13	5.75	4.98	3.07	6.98	5.71	4.91	3.09	6.99	5.64	5.83	3.13	7.05	5.81	4.88	3.16
	100	7.36	6.25	n.a.	n.a.	7.33	6.32	n.a.	n.a.	7.3	6.22	6.35	n.a.	7.35	6.23	n.a.	n.a.
	Fig 3c: Chloroquine transport via field isoforms of PfMDR1 was saturable.
		[3H]chloroquine transport (% PfMDR1NYSND)
	Chloroquine (μM)	Experiment 1				Experiment 2				Experiment 3				Experiment 4
		NYSND	NFSDD	YYSND	NFCDY	NYSND	NFSDD	YYSND	NFCDY	NYSND	NFSDD	YYSND	NFCDY	NYSND	NFSDD	YYSND	NFCDY
	0	0	0	0	0	0	0	0	0	0	0	0	0	0	0	0	0
	0.25	n.a.	n.a.	n.a.	0.003	n.a.	n.a.	n.a.	0.007	n.a.	n.a.	n.a.	0.004	n.a.	n.a.	n.a.	0.007
	0.5	n.a.	n.a.	0.1	0.02	n.a.	n.a.	0.15	0.02	n.a.	n.a.	0.09	0.02	n.a.	n.a.	0.11	0.01
	1	n.a.	n.a.	n.a.	0.07	n.a.	n.a.	n.a.	0.06	n.a.	n.a.	n.a.	0.07	n.a.	n.a.	n.a.	0.05
	1.6	n.a.	n.a.	0.31	0.13	n.a.	n.a.	0.33	0.15	n.a.	n.a.	0.25	0.18	n.a.	n.a.	0.37	0.11
	2.2	0.37	0.36	n.a.	0.27	0.43	0.41	n.a.	0.26	0.45	0.33	n.a.	0.22	0.33	0.25	n.a.	0.21
	4	0.73	0.61	0.56	0.51	0.77	0.64	0.46	0.56	0.79	0.64	0.58	0.53	0.74	0.55	0.58	0.57
	7	1.53	1.35	0.93	0.91	1.59	1.36	0.88	0.94	1.48	1.38	0.99	0.89	1.52	1.27	0.99	0.86
	10	2.13	1.72	1.32	1.16	2.16	1.77	1.26	1.19	2.18	1.68	1.34	1.09	2.18	1.64	1.35	1.16
	15	2.87	2.65	1.87	n.a.	2.96	2.78	1.84	n.a.	2.88	2.67	1.82	n.a.	2.88	2.53	1.88	n.a.
	22.5	3.6	3.34	2.4	1.28	3.58	3.31	2.46	1.24	3.59	3.26	2.33	1.31	3.65	3.28	2.46	1.27
	30	4.56	3.76	2.59	1.29	4.55	3.78	2.52	1.22	4.52	3.66	2.42	1.26	4.58	3.77	2.51	1.34
	50	5.44	4.28	2.99	1.29	5.49	4.22	3.01	1.33	5.42	4.38	3.05	1.31	5.47	4.32	2.85	1.21
	100	6.1	4.57	2.99	n.a.	5.92	4.52	3.15	n.a.	5.92	4.62	3.06	n.a.	6.13	4.42	2.83	n.a.
	Fig 3d: The transport of [3H]vinblastine via PfMDR1 was inhibited by lumefantrine.
		[3H]vinblastine transport (% PfMDR1 control)
	Lumefantrine (μM)	Experiment 1			Experiment 2			Experiment 3			Experiment 4
		ne	NYSND	NFCDY	ne	NYSND	NFCDY	ne	NYSND	NFCDY	ne	NYSND	NFCDY		ne = non-expressing oocytes
	0	3.25	100	100	3.04	100	100	3.29	100	100	3.34	100	100
	5	2.05	83.12	81.42	2.17	84.28	80.53	2.27	80.42	86.82	2.09	86.42	84.21
	12.5	2.42	77.42	70.23	2.33	74.25	69.56	2.45	76.94	65.83	2.54	70.54	64.35
	25	1.94	62.43	55.42	1.93	64.25	60.63	2.04	66.32	59.56	2.21	60.67	46.68
	50	3.25	48.52	44.45	3.22	47.99	51.34	3.35	45.62	44.21	3.53	44.66	40.65
	75	3.52	39.42	36.43	3.51	38.67	43.25	3.41	39.67	38.93	3.35	40.56	31.18
	100	2.55	33.13	31.39	2.47	32.57	30.54	2.95	30.67	29.56	3.05	31.36	25.56
	200	2.95	14.32	16.32	3.05	12.58	12.21	2.84	10.87	14.68	2.75	22.53	12.68
	Fig 3e: The transport of [3H]vinblastine via PfMDR1 was inhibited by mefloquine.
		[3H]vinblastine transport (% PfMDR1 control)
	Mefloquine (μM)	Experiment 1			Experiment 2			Experiment 3			Experiment 4
		ne	NYSND	NFCDY	ne	NYSND	NFCDY	ne	NYSND	NFCDY	ne	NYSND	NFCDY		ne = non-expressing oocytes
	0	2.56	100	100	2.21	100	100	2.98	100	100	2.78	100	100
	5	3.02	89.34	80.63	3.12	84.28	83.45	3.06	90.66	88.32	3.35	91.34	83.38
	12.5	2.15	81.53	75.64	2.18	88.32	76.53	2.24	82.54	74.26	2.74	84.32	76.48
	25	1.64	69.43	68.26	1.62	65.32	67.42	1.88	71.84	69.66	1.26	70.44	67.65
	50	1.54	52.64	46.94	1.56	50.63	42.28	1.53	50.67	43.67	1.42	50.56	45.52
	75	2.59	39.28	32.53	2.77	35.32	30.52	2.58	37.77	34.67	2.15	41.38	30.56
	100	2.16	33.56	30.63	2.18	30.56	28.84	3.05	30.67	28.45	3.15	31.37	29.55
	200	1.57	18.99	15.58	2.38	13.56	13.85	1.99	19.47	18.54	2.66	20.05	14.42
	Fig 3f: The transport of [3H]vinblastine via PfMDR1 was inhibited by chloroquine.
		[3H]vinblastine transport (% PfMDR1 control)
	Chloroquine (μM)	Experiment 1			Experiment 2			Experiment 3			Experiment 4
		ne	NYSND	NFCDY	ne	NYSND	NFCDY	ne	NYSND	NFCDY	ne	NYSND	NFCDY		ne = non-expressing oocytes
	0	3.25	100	100	3.58	100	100	3.56	100	100	3.26	100	100
	5	2.05	91.42	82.42	2.55	90.52	80.56	2.58	92.47	84.46	3.13	90.63	86.24
	12.5	2.42	87.23	77.42	2.31	88.32	77.43	2.47	86.33	73.26	2.66	84.46	73.23
	25	1.94	75.84	70.52	1.74	70.73	69.74	1.64	77.52	69.73	1.88	71.13	68.83
	50	3.25	58.73	51.31	3.26	60.67	54.32	3.31	50.64	54.26	3.95	54.24	49.23
	75	3.52	41.34	39.23	3.55	40.12	40.67	3.75	43.36	34.06	3.11	40.66	37.69
	100	2.55	36.32	33.13	2.75	32.77	31.18	3.05	33.32	30.35	3.17	34.41	31.04
	200	2.95	16.35	17.42	3.05	17.85	10.47	2.88	10.56	12.35	3.16	13.36	13.57

## Sheet: Fig 4
	Fig 4a: Quinine transport via field isoforms of PfMDR1.
		[3H]quinine transport (% PfMDR1NYSND)
		Experiment 1	Experiment 2	Experiment 3	Experiment 4
	non-expressing oocytes	1.88	2.99	2.51	7.38
	PfNT1	1.38	4.23	3.22	2.38
	NYSND	100	100	100	100
	NFSDD	129.59	133.37	144.11	136.93
	YYSND	58.81	61.93	65.78	62.59
	FYSND	74.9	68.46	75.73	72.05
	YFSND	76.74	74.71	61.6	65.82
	NFCDY	47.72	39.93	41.12	45.96
	inactive NYSND	11.76	7.15	13.43	8.38
	Fig 4b: Quinine transport via field isoforms of PfMDR1 was saturable.
		[3H]quinine transport (% PfMDR1NYSND)
	Quinine (μM)	Experiment 1				Experiment 2				Experiment 3				Experiment 4
		NYSND	NFSDD	YYSND	NFCDY	NYSND	NFSDD	YYSND	NFCDY	NYSND	NFSDD	YYSND	NFCDY	NYSND	NFSDD	YYSND	NFCDY
	0	0	0	0	0	0	0	0	0	0	0	0	0	0	0	0	0
	0.25	n.a.	n.a.	n.a.	0.003	n.a.	n.a.	n.a.	0.005	n.a.	n.a.	n.a.	0.002	n.a.	n.a.	n.a.	0.002
	0.5	n.a.	n.a.	n.a.	0.01	n.a.	n.a.	n.a.	0.03	n.a.	n.a.	n.a.	0.05	n.a.	n.a.	n.a.	0.01
	1	n.a.	n.a.	0.05	0.03	n.a.	n.a.	0.07	0.04	n.a.	n.a.	0.03	0.04	n.a.	n.a.	0.05	0.04
	1.6	n.a.	n.a.	n.a.	0.06	n.a.	n.a.	n.a.	0.04	n.a.	n.a.	n.a.	0.07	n.a.	n.a.	n.a.	0.05
	2.2	0.23	0.38	0.2	0.09	0.32	0.43	0.22	0.08	0.29	0.45	0.21	0.11	0.27	0.48	0.18	0.07
	4	0.48	0.68	0.32	0.15	0.44	0.75	0.38	0.18	0.46	0.62	0.36	0.11	0.44	0.67	0.37	0.12
	7	0.79	1.02	0.49	0.22	0.76	1.14	0.44	0.25	0.74	1.13	0.48	0.21	0.78	1.05	0.54	0.28
	10	1.17	1.41	0.66	0.26	1.14	1.54	0.67	0.22	1.11	1.58	0.61	0.23	1.15	1.21	0.62	0.25
	15	1.67	2.09	0.87	n.a.	1.84	2.19	0.81	n.a.	1.54	2.01	0.82	n.a.	1.64	2.01	0.88	n.a.
	22.5	1.97	2.66	1.05	0.26	1.99	2.54	1.06	0.25	1.83	2.52	1.12	0.25	1.99	2.58	1.16	0.26
	30	2.12	3.08	1.03	n.a.	2.14	3.16	1.07	n.a.	1.99	3.12	1.09	n.a.	2.24	3.16	1.05	n.a.
	50	2.52	3.52	1.01	0.26	2.45	3.59	1.02	0.28	2.49	3.48	1.04	0.24	2.59	3.45	1.03	0.27
	100	2.86	3.92	n.a.	n.a.	2.77	3.89	n.a.	n.a.	2.88	3.86	n.a.	n.a.	2.88	3.85	n.a.	n.a.

## Sheet: Fig 5
	Fig 5: Correlations between rates of drug transport via PfMDR1 in Xenopus oocytes and in vitro parasite drug resistance indices.
	The raw data values for the in vitro drug resistance indices are presented in S3 Table and the values for the rate of drug transport are presented in S1 Data.

## Sheet: Fig 6
	Fig 6a: The transport of [3H]lumefantrine via PfCRTDd2 and PfCRT7G8 transport was reduced by verapamil (VP; 100 μM).
		[3H]lumefantrine transport (% PfCRTDd2)
		Experiment 1	Experiment 2	Experiment 3	Experiment 4
	non-expressing oocytes	15.25	16.23	15.83	17.24
	PfNT1	14.31	15.85	14.42	15.78
	3D7	15.62	14.68	17.43	14.31
	7G8	66.52	70.43	66.32	67.35
	7G8 + VP	50.24	48.57	50.63	49.63
	Dd2	100	100	100	100
	Dd2 + VP	80.42	76.45	82.14	77.42
	Fig 6b: The transport of lumefantrine via PfCRTDd2 and PfCRT7G8 was saturable.
		[3H]lumefantrine transport (pmol/oocyte/h)
	Lumefantrine (μM)	Experiment 1		Experiment 2		Experiment 3		Experiment 4
		PfCRTDd2	PfCRT7G8	PfCRTDd2	PfCRT7G8	PfCRTDd2	PfCRT7G8	PfCRTDd2	PfCRT7G8
	0	0	0	0	0	0	0	0	0
	0.25	0.32	0.38	0.38	0.29	0.37	0.33	0.31	0.33
	0.5	0.94	0.75	0.99	0.68	0.89	0.75	0.96	0.75
	1	1.28	0.92	1.21	0.84	1.24	0.86	1.15	0.96
	5	2.08	1.97	2.04	1.96	2.12	1.93	2.03	1.88
	10	3.56	2.84	3.55	2.82	3.54	2.67	3.54	2.82
	15	4.92	3.48	4.21	3.41	4.91	3.42	4.88	3.41
	22.5	5.84	4.14	5.82	4.18	5.83	4.18	5.81	4.16
	30	6.17	4.27	6.25	4.22	6.19	4.46	6.12	4.32
	50	6.24	4.27	6.32	4.17	6.22	4.38	6.22	4.31
	Fig 6c: The effects of unlabeled lumefantrine on [3H]VDPVNF transport via PfCRT3D7, PfCRTDd2, and PfCRT7G8.
		[3H]VDPVNF transport (PfCRT3D7 control)
	Lumefantrine (μM)	Experiment 1					Experiment 2					Experiment 3					Experiment 4
		ne	PfNT1	PfCRT3D7	PfCRTDd2	PfCRT7G8	ne	PfNT1	PfCRT3D7	PfCRTDd2	PfCRT7G8	ne	PfNT1	PfCRT3D7	PfCRTDd2	PfCRT7G8	ne	PfNT1	PfCRT3D7	PfCRTDd2	PfCRT7G8		ne = non-expressing oocytes
	0	1.84	1.04	100	59.24	40.46	1.36	1.73	100	54.62	38.23	1.63	1.83	100	62.31	37.22	1.83	1.46	100	65.29	39.52
	2.5	1.18	1.18	92.15	56.13	34.13	1.39	1.38	93.58	51.84	34.66	1.93	1.37	94.25	57.12	36.85	1.88	1.18	93.25	54.32	34.11
	5	1.04	1.35	76.15	48.24	n.a.	1.63	1.44	72.83	46.26	n.a.	1.37	1.14	74.29	41.48	n.a.	1.64	1.49	77.61	49.11	n.a.
	12.5	1.46	1.62	70.31	44.15	28.52	1.88	1.46	74.92	44.89	20.67	1.47	1.44	69.42	39.52	30.76	1.39	1.48	62.83	30.67	29.43
	25	1.62	1.34	60.41	32.46	24.42	1.46	1.73	63.38	35.13	33.54	1.18	1.84	60.25	31.56	21.9	1.29	1.83	58.25	31.48	21.44
	50	1.34	1.73	57.13	19.52	19.54	1.49	1.94	56.93	17.32	20.64	1.99	1.47	61.46	20.77	16.97	1.47	1.93	53.25	20.67	13.35
	75	1.93	1.44	44.17	10.52	11.43	1.28	1.34	41.38	9.66	11.13	1.47	1.14	48.26	9.26	9.05	1.38	1.39	42.89	11.43	9.24
	100	1.33	1.38	20.51	3.15	9.52	1.44	1.47	25.48	3.73	8.58	1.54	1.99	20.68	4.67	7.55	1.73	1.48	23.36	4.05	4.26
	150	1.67	1.48	12.25	2.15	2.24	1.64	1.77	10.42	2.26	3.16	1.77	1.47	13.57	3.47	4.21	1.47	1.09	10.67	2.25	2.21
	Fig 6d: The transport of [3H]mefloquine via PfCRTDd2 and PfCRT7G8 transport was reduced by verapamil (VP; 100 μM).
		[3H]mefloquine transport (% PfCRTDd2)
		Experiment 1	Experiment 2	Experiment 3	Experiment 4
	non-expressing oocytes	22.67	23.78	26.32	26.58
	3D7	23.53	26.32	20.56	22.41
	7G8	69.43	71.18	67.45	68.42
	7G8 + VP	43.47	46.42	39.85	40.61
	Dd2	100	100	100	100
	Dd2 + VP	75.66	79.53	80.53	68.24
	Fig 6e: The transport of mefloquine via PfCRTDd2 and PfCRT7G8 was saturable.
		[3H]mefloquine transport (pmol/oocyte/h)
	Mefloquine (μM)	Experiment 1		Experiment 2		Experiment 3		Experiment 4
		PfCRTDd2	PfCRT7G8	PfCRTDd2	PfCRT7G8	PfCRTDd2	PfCRT7G8	PfCRTDd2	PfCRT7G8
	0	0	0	0	0	0	0	0	0
	0.25	0.32	1.38	0.37	1.29	0.45	1.33	0.41	1.28
	0.5	1.94	1.75	1.86	1.49	1.72	1.73	1.33	1.57
	1	2.28	2.92	2.35	3.06	2.27	2.46	2.94	3.05
	5	4.08	4.97	4.17	5.07	4.17	4.7	4.68	4.91
	10	6.56	5.84	6.92	5.76	6.33	5.92	6.27	5.79
	15	7.92	6.48	7.33	6.63	7.42	6.67	7.22	6.41
	22.5	8.84	7.14	8.46	7.23	8.45	7.32	8.64	7.22
	30	9.17	7.27	9.13	7.33	9.06	7.29	8.96	7.32
	50	9.24	7.27	9.36	7.21	9.42	7.35	9.55	7.37
	Fig 6f: The effects of unlabeled mefloquine on [3H]VDPVNF transport via PfCRT3D7, PfCRTDd2, and PfCRT7G8.
		[3H]VDPVNF transport (PfCRT3D7 control)
	Mefloquine (μM)	Experiment 1					Experiment 2					Experiment 3					Experiment 4
		ne	PfNT1	PfCRT3D7	PfCRTDd2	PfCRT7G8	ne	PfNT1	PfCRT3D7	PfCRTDd2	PfCRT7G8	ne	PfNT1	PfCRT3D7	PfCRTDd2	PfCRT7G8	ne	PfNT1	PfCRT3D7	PfCRTDd2	PfCRT7G8		ne = non-expressing oocytes
	0	1.63	1.46	100	59.24	40.46	1.74	1.67	100	58.23	39.53	1.35	1.47	100	61.35	37.23	1.94	2.15	100	63.35	42.23
	2.5	2.57	1.04	94.24	54.35	35.24	2.53	1.33	97.23	50.64	32.54	1.39	2.21	95.12	52.26	30.52	2.13	2.23	96.32	58.53	37.42
	5	2.05	1.57	77.24	50.24	n.a.	2.06	1.38	79.52	47.22	n.a.	2.58	3.56	75.31	48.48	n.a.	1.1	3.05	72.21	43.24	n.a.
	12.5	3.15	2.15	73.85	45.42	30.25	1.46	2.19	69.63	41.13	34.25	3.67	1.25	71.19	42.21	27.44	3.25	1.38	70.42	40.65	30.67
	25	1.35	1.74	61.19	35.52	25.78	1.82	1.74	60.73	31.35	27.43	2.21	1.63	60.42	37.53	20.05	1.16	1.44	59.34	33.32	26.34
	50	1.74	1.45	59.26	20.36	20.24	2.56	2.24	55.23	19.52	19.44	1.48	2.21	54.32	17.13	17.42	1.83	2.21	57.23	17.55	18.33
	75	1.35	1.84	45.31	11.14	10.23	1.13	2.96	45.78	11.53	9.52	1.74	2.05	42.23	10.55	12.46	1.47	2.67	45.32	10.43	8.34
	100	1.11	1.14	23.64	2.73	8.42	1.05	2.18	21.67	5.16	4.25	1.28	3.16	27.64	3.47	6.35	1.49	2.36	22.28	1.43	7.32
	150	1.48	1.84	14.25	3.57	3.25	2.15	1.38	16.42	4.86	2.57	3.05	2.44	12.21	1.24	4.23	2.28	1.48	10.42	3.26	5.32
	Fig 6g: The increase in the rate of DV alkalinization caused by a test compound in C2GC03, C67G8, and C4Dd2 parasites.
	Compound	C2GC03 line (Δ rate of PfCRT-mediated DV alkalinization)						C67G8 line (Δ rate of PfCRT-mediated DV alkalinization)						C4Dd2 line (Δ rate of PfCRT-mediated DV alkalinization)
		Experiment 1	Experiment 2	Experiment 3	Experiment 4			Experiment 1	Experiment 2	Experiment 3	Experiment 4			Experiment 1	Experiment 2	Experiment 3	Experiment 4
	chloroquine	-0.002185	-0.001957	-0.002817	-0.001847			0.052847	0.045682	0.058498	0.052285			0.037896	0.032687	0.039887	0.041689
	saquinavir	0.029562	0.026746	0.029995	0.037265			0.012204	0.017573	0.008573	0.010473			0.004968	0.004884	0.003913	0.005243
	lumefantrine	0.000572	0.000245	-0.000472	-0.000472			0.027432	0.026435	0.019763	0.019763			0.038734	0.028646	0.034184	0.026948
	mefloquine	0.000472	0.000368	0.000271	0.000472			0.021836	0.021913	0.019362	0.019333			0.029942	0.028944	0.027484	0.031721
	Fig 6h: The increase in the rate of DV alkalinization caused by a test compound in C2GC03, C67G8, and C4Dd2 parasites is inhibited by verapamil (50 μM).
	Compound	C2GC03 line (Δ rate of PfCRT-mediated DV alkalinization)						C67G8 line (Δ rate of PfCRT-mediated DV alkalinization)						C4Dd2 line (Δ rate of PfCRT-mediated DV alkalinization)
		Experiment 1	Experiment 2	Experiment 3	Experiment 4			Experiment 1	Experiment 2	Experiment 3	Experiment 4			Experiment 1	Experiment 2	Experiment 3	Experiment 4
	lumefantrine	0.000572	0.000245	-0.000472	-0.000472			0.027432	0.026435	0.019763	0.019763			0.038734	0.028646	0.034184	0.026948
	lumefantrine + VP	0.000433	-0.000862	0.000371	0.00445			0.000472	0.001837	0.000472	0.000884			0.000522	0.000988	0.000284	0.000582
	mefloquine	0.000496	0.000368	0.000278	0.000437			0.021836	0.021913	0.019362	0.019333			0.029942	0.028944	0.027484	0.031721
	mefloquine + VP	0.000186	0.000134	-0.000267	0.000372			0.000624	0.000734	0.000783	0.000223			0.000274	0.000678	0.000245	0.000624
	Fig 6i: Lumefantrine increased the rate of DV alkalinization in a concentration-dependent manner.
	Lumefantrine (μM)	C2GC03 line (Δ rate of PfCRT-mediated DV alkalinization)						C67G8 line (Δ rate of PfCRT-mediated DV alkalinization)						C4Dd2 line (Δ rate of PfCRT-mediated DV alkalinization)
		Experiment 1	Experiment 2	Experiment 3	Experiment 4			Experiment 1	Experiment 2	Experiment 3	Experiment 4			Experiment 1	Experiment 2	Experiment 3	Experiment 4
	0	0	0	0	0			0	0	0	0			0	0	0	0
	0.25	5.72e-05	5.13e-05	5.63e-05	5.63e-05			0.005287	0.005824	0.005032	0.005213			0.015482	0.017383	0.012477	0.015232
	0.5	4.38e-05	4.21e-05	0.000437	4.21e-05			0.010726	0.012484	0.011483	0.010483			0.019847	0.019373	0.017834	0.019474
	1	8.26e-05	8.53e-05	8.35e-05	8.12e-05			0.015478	0.016728	0.013843	0.009321			0.024483	0.021728	0.019373	0.024784
	2.5	3.17e-05	3.16e-05	3.26e-05	3.05e-05			0.025348	0.025723	0.023234	0.019421			0.032128	0.033235	0.029483	0.032885
	5	9.57e-05	9.43e-05	9.45e-05	9.32e-05			0.030827	0.030183	0.031883	0.028943			0.038857	0.039573	0.039302	0.039373
	10	4.67e-05	4.82e-05	4.73e-05	4.52e-05			0.030847	0.029043	0.029484	0.030121			0.038889	0.038292	0.039854	0.038362
	Fig 6j: Mefloquine increased the rate of DV alkalinization in a concentration-dependent manner.
	Mefloquine (μM)	C2GC03 line (Δ rate of PfCRT-mediated DV alkalinization)						C67G8 line (Δ rate of PfCRT-mediated DV alkalinization)						C4Dd2 line (Δ rate of PfCRT-mediated DV alkalinization)
		Experiment 1	Experiment 2	Experiment 3	Experiment 4			Experiment 1	Experiment 2	Experiment 3	Experiment 4			Experiment 1	Experiment 2	Experiment 3	Experiment 4
	0	0	0	0	0			0	0	0	0			0	0	0	0
	0.25	8.91e-05	8.32e-05	7.94e-05	7.28e-05			0.003883	0.003748	0.003472	0.003485			0.013874	0.015732	0.012848	0.012883
	0.5	7.88e-05	6.83e-05	7.48e-05	7.32e-05			0.008698	0.008522	0.008294	0.009093			0.017847	0.019372	0.016838	0.018352
	1	5.88e-05	5.24e-05	6.37e-05	5.23e-05			0.013382	0.01532	0.012747	0.014321			0.022889	0.022748	0.020442	0.022749
	2.5	2.81e-05	2.44e-05	2.34e-05	2.74e-05			0.023987	0.021748	0.021943	0.023844			0.030842	0.030574	0.029433	0.031839
	5	4.82e-05	4.32e-05	4.37e-05	4.78e-05			0.028778	0.026484	0.024894	0.029423			0.036298	0.037882	0.032884	0.037163
	10	2.77e-05	2.15e-05	2.84e-05	4.35e-05			0.028801	0.026738	0.027484	0.029353			0.036682	0.035883	0.035474	0.036839

## Sheet: Table 1
	Table 1: In vitro antiplasmodial activities of chloroquine, lumefantrine, and mefloquine against P. falciparum pfcrt transfectant lines.
	Parasite line	Chloroquine IC50 (nM)
		Control				+ VP
		Experiment 1	Experiment 2	Experiment 3	Experiment 4	Experiment 1	Experiment 2	Experiment 3	Experiment 4
	C2GC03	25.64	22.54	23.56	27.25	29.73	26.34	27.42	21.67
	C67G8	93.23	82.24	76.56	85.42	24.82	27.46	29.95	27.45
	C4Dd2	120.56	134.46	130.06	144.4	24.84	30.35	28.34	28.43
		Lumefantrine IC50 (nM)
		Control				+ VP
		Experiment 1	Experiment 2	Experiment 3	Experiment 4	Experiment 1	Experiment 2	Experiment 3	Experiment 4
	C2GC03	73.36	62.53	70.26	79.33	69.23	70.53	72.21	61.02
	C67G8	46.85	40.42	41.12	40.45	64.43	72.84	69.53	70.04
	C4Dd2	46.29	40.43	45.62	49.32	65.23	70.32	69.63	62.23
		Mefloquine IC50 (nM)
		Control				+ VP
		Experiment 1	Experiment 2	Experiment 3	Experiment 4	Experiment 1	Experiment 2	Experiment 3	Experiment 4
	C2GC03	56.04	48.35	54.23	50.88	50.63	43.26	56.38	51.15
	C67G8	26.72	29.67	31.73	26.78	59.06	50.24	52.14	50.25
	C4Dd2	34.85	34.54	27.32	30.64	45.42	51.15	54.48	50.52

## Sheet: S1 Fig
	S1 Fig: PfNT1 transports [3H]hypoxanthine when expressed in Xenopus oocytes.
		[3H]hypoxanthine transport (% PfNT1)
		Experiment 1	Experiment 2	Experiment 3	Experiment 4
	non-expressing oocytes	20.4323	18.6242	19.4724	23.2353
	PfNT1	100	100	100	100

## Sheet: S2 Fig
	S2b Fig: The IC50 values of nicardipine, PSC833, vanadate, and verapamil against [3H]vinblastine transport via human P-gp and [3H]lumefantrine transport via PfMDR1.
	Inhibitor		IC50 (μM)
			[3H]vinblastine transport via human P-gp				[3H]lumefantrine transport via PfMDR1NYSND
			Experiment 1	Experiment 2	Experiment 3	Experiment 4	Experiment 1	Experiment 2	Experiment 3	Experiment 4
	nicardipine		2.95	2.78	2.54	3.52	3.21	2.75	2.79	2.91
	PSC833		2.41	2.57	3.15	2.64	2.35	2.52	1.99	2.43
	vanadate		0.86	0.78	0.82	0.74	9.62	7.74	5.53	7.66
	verapamil		0.93	1.02	0.86	0.82	6.53	7.15	6.83	7.56

## Sheet: S5 Fig
	S5a Fig: PfMDR1 levels in different dilutions of a membrane protein preparation from 3xHA-PfMDR1NYSND-expressing oocytes.
	Relative quantity of oocyte membrane protein (units)	Protein band intensity (% 3xHA-PfMDR1NYSND)
		Experiment 1	Experiment 2	Experiment 3	Experiment 4	Experiment 5	Experiment 6	Experiment 7	Experiment 8	Experiment 9	Experiment 10
	0	0	0	0	0	0	0	0	0	0	0
	0.36	n.a.	3.39	n.a.	6.63	5.71	9.21	12.26	3.6	n.a.	9.13
	0.55	n.a.	9.29	9.74	19.8	4.94	11.7	15	20.04	n.a.	33.4
	0.73	56.43	28.38	40.15	35.24	38.81	23.88	26.36	27.14	18.15	55.36
	0.91	n.a.	n.a.	58.55	n.a.	63.58	48.03	40.58	41	n.a.	n.a.
	1	n.a.	n.a.	n.a.	n.a.	n.a.	n.a.	54.51	57.24	35.13	77.9
	1.09	86.36	n.a.	n.a.	79.81	96.64	63.79	61.27	82.38	n.a.	81.72
	1.27	n.a.	n.a.	83.45	n.a.	100.92	77.08	71.92	84.65	88.42	100.94
	1.45	100	100	100	100	100	100	100	100	100	103
	1.82	100.62	193.51	116.09	110.75	140.2	148.24	119.36	99.71	146.92	n.a.
	2.18	n.a.	n.a.	n.a.	n.a.	168.31	n.a.	132.61	118.44	166.6	n.a.
	S5b Fig: A sigmoidal relationship was observed between the intensity of the 3xHA-PfMDR1NYSND protein band and the amount of 3xHA-PfMDR1NYSND cRNA microinjected into oocytes.
	cRNA injected (ng)	Protein band intensity (% 3xHA-PfMDR1NYSND)
		Experiment 1	Experiment 2	Experiment 3	Experiment 4	Experiment 5	Experiment 6	Experiment 7	Experiment 8	Experiment 9	Experiment 10
	0	0	0	0	0	0	0	0	0	0	0
	2.5	16.39	33.18	11.01	4.04	12.8	33.4	19.78	37.04	n.a.	n.a.
	5	34.97	56.37	27.14	67.78	57.17	n.a.	69.54	55.7	75.38	n.a.
	7.5	68.27	64.15	n.a.	79.12	78.59	n.a.	83.88	n.a.	60.66	n.a.
	10	100	100	100	100	100	100	100	100	100	100
	13.5	121.56	n.a.	n.a.	153.12	100.06	n.a.	90.78	72.78	98.48	n.a.
	17.5	125.67	n.a.	95.93	141.3	165.28	92.76	89.72	108.62	134.57	125.61
	30	n.a.	n.a.	89.03	132.43	139.43	n.a.	91.07	n.a.	104.11	166.15
	S5c Fig: Relationship between the level of [3H]lumefantrine transport and the quantity of 3xHA-PfMDR1NYSND cRNA microinjected into the oocyte.
	cRNA injected (ng)	[3H]lumefantrine transport (% 3xHA-PfMDR1NYSND at 10 ng)
		Experiment 1	Experiment 2	Experiment 3	Experiment 4
	0	0	0	0	0
	1	29.23	35.56	22.48	28.57
	2.5	44.29	41.94	48.63	39.66
	5	62.34	65.25	60.73	59.43
	7.5	83.56	85.25	78.68	79.26
	10	100	100	100	100
	13.5	103.26	102.36	107.63	97.42
	17.5	105.34	98.46	100.46	108.43
	30	119.48	116.17	124.57	119.94
	50	119.3	129.94	110.35	117.75
	S5d Fig: The intensity of the 3xHA-PfMDR1NYSND protein band strongly correlates with the level of 3xHA-PfMDR1NYSND-mediated [3H]lumefantrine transport.
	The data in this figure was derived from S5b and S5c using the data obtained for oocytes microinjected with 2.5 ng, 5 ng, 7.5 ng, and 10 ng of cRNA.
	S5e Fig: The level of PfMDR1 protein in oocytes expressing either 3xHA-PfMDR1NYSND, PfMDR1NYSND-2xHA, or PfMDR1NYSND-3xHA.
		Protein band intensity (% 3xHA-PfMDR1NYSND)
		Experiment 1	Experiment 2	Experiment 3	Experiment 4	Experiment 5
	non-expressing oocytes	0	0	0	0	0
	3xHA-NYSND	100	100	100	100	100
	NYSND-2xHA	18.57	3.73	3.68	10.09	0.71
	NYSND-3xHA	41.08	6.91	5.64	21.64	23.22
	S5f Fig: The transport of [3H]lumefantrine via HA-tagged PfMDR1NYSND isoforms.
		[3H]lumefantrine transport (% PfMDR1NYSND)
		Experiment 1	Experiment 2	Experiment 3	Experiment 4
	non-expressing oocytes	4.8	2.53	3.63	3.75
	PfNT1	5.79	3.38	4.32	3.67
	NYSND	100	100	100	100
	3xHA-NYSND	89.11	88.53	87.43	80.52
	NYSND-2xHA	11.95	13.36	15.43	12.34
	NYSND-3xHA	4.03	4.42	2.35	5.37
	S5g Fig: Densitometric analyses of total protein indicated that there were no significant differences between sample lanes in the western blot experiments that gave rise to Fig 1g.
		Protein band intensity (% 3xHA-PfMDR1NYSND)
		Experiment 1	Experiment 2	Experiment 3	Experiment 4	Experiment 5	Experiment 6	Experiment 7	Experiment 8	Experiment 9
	3xHA-NYSND	100	100	100	100	100	100	100	100	100
	3xHA-NFSDD	97.76	108.21	111.38	n.a.	97.21	78.6	96.04	82.09	74.72
	3xHA-YYSND	105.93	99.25	n.a.	n.a.	n.a.	n.a.	90.22	76.56	n.a.
	3xHA-FYSND	113.32	88.59	n.a.	117.6	82.11	105.58	96.23	113.47	97.85
	3xHA-YFSND	109.67	96.4	94.65	142.29	88.08	118.39	92.06	94.92	66.91
	3xHA-NFCDY	n.a.	n.a.	123.15	n.a.	92.69	92.73	n.a.	n.a.	90.55
	3xHA-inactive NYSND	101.31	n.a.	n.a.	113.02	85.94	n.a.	n.a.	87.8	115.3
	S5h Fig: Lumefantrine transport via N-terminal HA-tagged PfMDR1 isoforms.
		[3H]lumefantrine transport (% PfMDR1NYSND)
		Experiment 1	Experiment 2	Experiment 3	Experiment 4
	non-expressing oocyes	1.01	2.38	0.26	1.59
	PfNT1	0.22	1.21	1.43	1.67
	3xHA-NYSND	84.23	90.52	89.52	88.24
	3xHA-NFSDD	73.29	70.63	66.42	70.42
	3xHA-YYSND	65.86	67.52	65.34	68.54
	3xHA-FYSND	52.21	50.64	56.42	50.27
	3xHA-YFSND	46.35	48.53	46.24	50.16
	3xHA-NFCDY	32.65	33.75	37.23	30.63
	3xHA-inactive NYSND	5.23	3.67	5.77	6.32
	NYSND	100	100	100	100
	NFCDY	38.49	42.3	38.85	44.25

[truncated: 2 more sheets: S7 Fig, S10 Fig]
